# Supplementary material for: 2-Phenyl-1H-1,3,7,8-tetra­azacyclo­penta­[l]phenanthrene
Source: Acta Crystallogr Sect E Struct Rep Online. 2008 Sep 20;64(Pt 10):o1981. doi: 10.1107/S1600536808029759 (PMC2959488; doi:10.1107/S1600536808029759)
Supplement: Supplementary file 1 [file e-64-o1981-sup1.cif]

##############################################################################
###                                                                        ###
###        Electronic paper (Acta Crystallographica Section E)             ###
###                                                                        ###
##############################################################################
#                                                                            #
# This CIF contains the data in a paper accepted for publication in Acta     #
# Crystallographica Section E. It conforms to the requirements of Notes      #
# for Authors for Section E, and has been peer reviewed under the auspices   #
# of the IUCr Commission on Journals.                                        #
#                                                                            #
# Full details of the Crystallographic Information File format               #
# are given in the paper "The Crystallographic Information File (CIF):       #
# a New Standard Archive File for Crystallography" by S. R. Hall, F. H.      #
# Allen and I. D. Brown [Acta Cryst. (1991), A47, 655-685].                  #
#                                                                            #
# The current version of the core CIF dictionary is obtainable from          #
# ftp://ftp.iucr.org/pub/cif_core.dic. The current version number is 2.4.    #
#                                                                            #
# Software is freely available for graphical display of the structure(s) in  #
# this CIF.  For information consult the CIF home page http://www.iucr.org/  #
# cif/home.html                                                              #
#                                                                            #
# This file may be used for bona fide research purposes within the           #
# scientific community so long as proper attribution is given to the journal # 
# article from which it was obtained.                                        #
#                                                                            #
##############################################################################
                                             
data_global
_audit_creation_method     'SHELXL97'
_journal_date_recd_electronic     2008-09-15
_journal_date_accepted     2008-09-16
_journal_name_full     'Acta Crystallographica, Section E'
_journal_year     2008
_journal_volume     64
_journal_issue     10
_journal_page_first     o1981
_journal_page_last     o1981
_journal_paper_category     QO
_journal_coeditor_code     BT2790
_publ_contact_author_name     'Dr. Hong-Min Xi'
_publ_contact_author_address
;
Department of Chemistry,
College of Chemistry and Biology,
Beihua University,
Jilin city, 132013, China
;
_publ_contact_author_email     jlshmx@126.com
_publ_contact_author_fax     '?'
_publ_contact_author_phone     '?'
_publ_section_title
;
2-Phenyl-1<i>H</i>-1,3,7,8-tetraazacyclopenta[<i>l</i>]phenanthrene
;
loop_
    _publ_author_name
    _publ_author_address
    'Hong-Min Xi'
;
Department of Chemistry,
College of Chemistry and Biology,
Beihua University,
Jilin City 132013
People's Republic of China
;
data_I
_audit_creation_method     SHELXL-97
_chemical_name_systematic
;
2-Phenyl-1<i>H</i>-1,3,7,8-tetraazacyclopenta[<i>l</i>]phenanthrene
;
_chemical_name_common     ?
_chemical_formula_moiety     'C19 H12 N4'
_chemical_formula_sum     'C19 H12 N4'
_chemical_formula_iupac     'C19 H12 N4'
_chemical_formula_weight     296.33
_chemical_melting_point     ?
_symmetry_cell_setting     Monoclinic
_symmetry_space_group_name_H-M     'P 21/c'
_symmetry_space_group_name_Hall     '-P 2ybc'
loop_
    _symmetry_equiv_pos_as_xyz
    'x, y, z'
    '-x, y+1/2, -z+1/2'
    '-x, -y, -z'
    'x, -y-1/2, z-1/2'
_cell_length_a     12.3326(15)
_cell_length_b     12.2334(15)
_cell_length_c     19.885(2)
_cell_angle_alpha     90.00
_cell_angle_beta     104.010(2)
_cell_angle_gamma     90.00
_cell_volume     2910.9(6)
_cell_formula_units_Z     8
_cell_measurement_reflns_used     5721
_cell_measurement_theta_min     1.05
_cell_measurement_theta_max     26.00
_cell_measurement_temperature     293(2)
_exptl_crystal_description     block
_exptl_crystal_colour     'pale yellow'
_exptl_crystal_size_max     0.24
_exptl_crystal_size_mid     0.21
_exptl_crystal_size_min     0.19
_exptl_crystal_density_diffrn     1.352
_exptl_crystal_density_meas     ?
_exptl_crystal_density_method     'not measured'
_exptl_crystal_F_000     1232
_exptl_absorpt_coefficient_mu     0.084
_exptl_absorpt_correction_type     'multi-scan'
_exptl_absorpt_process_details     '(SAINT; Bruker, 1998)'
_exptl_absorpt_correction_T_min     0.981
_exptl_absorpt_correction_T_max     0.982
_exptl_special_details
;
;
_diffrn_ambient_temperature     293(2)
_diffrn_radiation_type     MoK\a
_diffrn_radiation_wavelength     0.71073
_diffrn_radiation_source     'fine-focus sealed tube'
_diffrn_radiation_monochromator     graphite
_diffrn_measurement_device_type     'Bruker APEX CCD area-detector'
_diffrn_measurement_method     '\f and \w'
_diffrn_detector_area_resol_mean     ?
_diffrn_reflns_number     23942
_diffrn_reflns_av_R_equivalents     0.0890
_diffrn_reflns_av_sigmaI/netI     0.0852
_diffrn_reflns_theta_min     1.70
_diffrn_reflns_theta_max     26.00
_diffrn_reflns_theta_full     25.00
_diffrn_measured_fraction_theta_max     1.000
_diffrn_measured_fraction_theta_full     1.000
_diffrn_reflns_limit_h_min     -15
_diffrn_reflns_limit_h_max     15
_diffrn_reflns_limit_k_min     -15
_diffrn_reflns_limit_k_max     14
_diffrn_reflns_limit_l_min     -24
_diffrn_reflns_limit_l_max     24
_diffrn_standards_number     ?
_diffrn_standards_interval_count     ?
_diffrn_standards_interval_time     ?
_diffrn_standards_decay_%     ?
_refine_special_details
;
Refinement of <i>F</i>^2^ against ALL reflections. The weighted <i>R</i>-factor
<i>wR</i> and goodness of fit <i>S</i> are based on <i>F</i>^2^, conventional
<i>R</i>-factors <i>R</i> are based on <i>F</i>, with <i>F</i> set to zero for
negative <i>F</i>^2^. The threshold expression of <i>F</i>^2^ >
\s(<i>F</i>^2^) is used only for calculating <i>R</i>-factors(gt) <i>etc</i>.
and is not relevant to the choice of reflections for refinement.
<i>R</i>-factors based on <i>F</i>^2^ are statistically about twice as large
as those based on <i>F</i>, and <i>R</i>- factors based on ALL data will be
even larger.
;
_reflns_number_total     5721
_reflns_number_gt     2627
_reflns_threshold_expression     I>2\s(I)
_refine_ls_structure_factor_coef     Fsqd
_refine_ls_matrix_type     full
_refine_ls_R_factor_all     0.1509
_refine_ls_R_factor_gt     0.0603
_refine_ls_wR_factor_gt     0.1289
_refine_ls_wR_factor_ref     0.1668
_refine_ls_goodness_of_fit_ref     0.974
_refine_ls_restrained_S_all     0.974
_refine_ls_number_reflns     5721
_refine_ls_number_parameters     415
_refine_ls_number_restraints     0
_refine_ls_hydrogen_treatment     constr
_refine_ls_weighting_scheme     calc
_refine_ls_weighting_details
                 'calc w=1/[\s^2^(Fo^2^)+(0.0719P)^2^] where P=(Fo^2^+2Fc^2^)/3'
_atom_sites_solution_hydrogens     geom
_atom_sites_solution_primary     direct
_atom_sites_solution_secondary     difmap
_refine_ls_shift/su_max     0.000
_refine_ls_shift/su_mean     0.000
_refine_diff_density_max     0.615
_refine_diff_density_min     -0.258
_refine_ls_extinction_method     none
_refine_ls_extinction_coef     ?
loop_
    _atom_type_symbol
    _atom_type_description
    _atom_type_scat_dispersion_real
    _atom_type_scat_dispersion_imag
    _atom_type_scat_source
    'C' 'C' 0.0033 0.0016
                         'International Tables Vol C Tables 4.2.6.8 and 6.1.1.4'
    'H' 'H' 0.0000 0.0000
                         'International Tables Vol C Tables 4.2.6.8 and 6.1.1.4'
    'N' 'N' 0.0061 0.0033
                         'International Tables Vol C Tables 4.2.6.8 and 6.1.1.4'
_computing_data_collection     'SMART (Bruker, 1998)'
_computing_cell_refinement     'SAINT (Bruker, 1998)'
_computing_data_reduction     'SAINT (Bruker, 1998)'
_computing_structure_solution     'SHELXS97 (Sheldrick, 2008)'
_computing_structure_refinement     'SHELXL97 (Sheldrick, 2008)'
_computing_molecular_graphics     'SHELXTL (Sheldrick, 2008)'
_computing_publication_material     'SHELXTL (Sheldrick, 2008)'
loop_
    _atom_site_type_symbol
    _atom_site_label
    _atom_site_fract_x
    _atom_site_fract_y
    _atom_site_fract_z
    _atom_site_U_iso_or_equiv
    _atom_site_adp_type
    _atom_site_calc_flag
    _atom_site_refinement_flags
    _atom_site_occupancy
    _atom_site_disorder_assembly
    _atom_site_disorder_group
    C C1 1.8134(3) -0.7259(3) 1.53329(17) 0.0535(9) Uani d . 1 . .
    H H1 1.8713 -0.7628 1.5634 0.064 Uiso calc R 1 . .
    C C2 1.7966(3) -0.6167(2) 1.54683(16) 0.0504(8) Uani d . 1 . .
    H H2 1.8415 -0.5822 1.5853 0.061 Uiso calc R 1 . .
    C C3 1.7134(2) -0.5611(2) 1.50287(16) 0.0475(8) Uani d . 1 . .
    H H3 1.7017 -0.4875 1.5103 0.057 Uiso calc R 1 . .
    C C4 1.6452(2) -0.6157(2) 1.44615(15) 0.0400(7) Uani d . 1 . .
    C C5 1.6667(2) -0.7273(2) 1.43635(15) 0.0399(7) Uani d . 1 . .
    C C6 1.5946(2) -0.7898(2) 1.38033(15) 0.0405(7) Uani d . 1 . .
    C C7 1.5008(2) -0.7402(2) 1.33678(15) 0.0423(7) Uani d . 1 . .
    C C8 1.4329(3) -0.8051(3) 1.28464(16) 0.0510(8) Uani d . 1 . .
    H H8 1.3714 -0.7748 1.2537 0.061 Uiso calc R 1 . .
    C C9 1.4585(3) -0.9123(3) 1.28015(17) 0.0558(9) Uani d . 1 . .
    H H9 1.4135 -0.9571 1.2470 0.067 Uiso calc R 1 . .
    C C10 1.5533(3) -0.9541(3) 1.32599(18) 0.0567(9) Uani d . 1 . .
    H H10 1.5704 -1.0274 1.3216 0.068 Uiso calc R 1 . .
    C C11 1.4801(2) -0.6274(2) 1.34767(15) 0.0423(7) Uani d . 1 . .
    C C12 1.5524(2) -0.5691(2) 1.39835(16) 0.0417(7) Uani d . 1 . .
    C C13 1.4147(3) -0.4650(2) 1.34191(16) 0.0465(8) Uani d . 1 . .
    C C14 1.3452(3) -0.3683(3) 1.32024(17) 0.0509(8) Uani d . 1 . .
    C C15 1.2420(3) -0.3792(3) 1.27505(18) 0.0676(10) Uani d . 1 . .
    H H15 1.2177 -0.4474 1.2568 0.081 Uiso calc R 1 . .
    C C16 1.1741(3) -0.2880(4) 1.25679(19) 0.0840(13) Uani d . 1 . .
    H H16 1.1044 -0.2959 1.2262 0.101 Uiso calc R 1 . .
    C C17 1.2078(4) -0.1869(3) 1.2829(2) 0.0820(12) Uani d . 1 . .
    H H17 1.1615 -0.1266 1.2701 0.098 Uiso calc R 1 . .
    C C18 1.3100(4) -0.1754(3) 1.3277(2) 0.0866(13) Uani d . 1 . .
    H H18 1.3334 -0.1070 1.3461 0.104 Uiso calc R 1 . .
    C C19 1.3788(3) -0.2654(3) 1.3460(2) 0.0755(12) Uani d . 1 . .
    H H19 1.4488 -0.2567 1.3761 0.091 Uiso calc R 1 . .
    C C20 1.1864(3) -0.9545(3) 1.14281(18) 0.0627(10) Uani d . 1 . .
    H H20 1.2040 -1.0282 1.1500 0.075 Uiso calc R 1 . .
    C C21 1.1001(3) -0.9129(3) 1.16926(18) 0.0620(10) Uani d . 1 . .
    H H21 1.0615 -0.9575 1.1934 0.074 Uiso calc R 1 . .
    C C22 1.0735(3) -0.8046(3) 1.15866(17) 0.0549(9) Uani d . 1 . .
    H H22 1.0172 -0.7741 1.1764 0.066 Uiso calc R 1 . .
    C C23 1.1315(2) -0.7401(2) 1.12107(15) 0.0441(8) Uani d . 1 . .
    C C24 1.2181(2) -0.7894(2) 1.09701(15) 0.0425(7) Uani d . 1 . .
    C C25 1.2812(2) -0.7264(2) 1.05692(15) 0.0421(7) Uani d . 1 . .
    C C26 1.4170(3) -0.7220(3) 0.99579(17) 0.0548(9) Uani d . 1 . .
    H H26 1.4723 -0.7579 0.9797 0.066 Uiso calc R 1 . .
    C C27 1.3965(3) -0.6129(2) 0.97781(17) 0.0540(9) Uani d . 1 . .
    H H27 1.4362 -0.5774 0.9500 0.065 Uiso calc R 1 . .
    C C28 1.3169(3) -0.5593(2) 1.00190(16) 0.0486(8) Uani d . 1 . .
    H H28 1.3023 -0.4860 0.9912 0.058 Uiso calc R 1 . .
    C C29 1.2573(2) -0.6147(2) 1.04264(15) 0.0409(7) Uani d . 1 . .
    C C30 1.1711(2) -0.5686(2) 1.06952(15) 0.0424(8) Uani d . 1 . .
    C C31 1.1082(2) -0.6270(2) 1.10553(15) 0.0429(7) Uani d . 1 . .
    C C32 1.0428(2) -0.4646(3) 1.09756(16) 0.0446(8) Uani d . 1 . .
    C C33 0.9771(2) -0.3676(2) 1.10415(16) 0.0458(8) Uani d . 1 . .
    C C34 0.8959(3) -0.3745(3) 1.14149(18) 0.0628(10) Uani d . 1 . .
    H H34 0.8819 -0.4411 1.1603 0.075 Uiso calc R 1 . .
    C C35 0.8357(3) -0.2833(3) 1.1510(2) 0.0745(11) Uani d . 1 . .
    H H35 0.7819 -0.2887 1.1765 0.089 Uiso calc R 1 . .
    C C36 0.8546(3) -0.1844(3) 1.1231(2) 0.0762(12) Uani d . 1 . .
    H H36 0.8143 -0.1228 1.1299 0.091 Uiso calc R 1 . .
    C C37 0.9327(3) -0.1776(3) 1.0856(2) 0.0741(11) Uani d . 1 . .
    H H37 0.9449 -0.1111 1.0660 0.089 Uiso calc R 1 . .
    C C38 0.9945(3) -0.2677(3) 1.07615(18) 0.0614(9) Uani d . 1 . .
    H H38 1.0482 -0.2612 1.0507 0.074 Uiso calc R 1 . .
    N N1 1.6202(2) -0.8969(2) 1.37510(13) 0.0491(7) Uani d . 1 . .
    N N2 1.7522(2) -0.78066(19) 1.48026(13) 0.0470(7) Uani d . 1 . .
    N N3 1.5101(2) -0.46462(19) 1.39421(13) 0.0499(7) Uani d . 1 . .
    H H3A 1.5380 -0.4098 1.4196 0.060 Uiso calc R 1 . .
    N N4 1.3927(2) -0.5633(2) 1.31277(13) 0.0501(7) Uani d . 1 . .
    N N5 1.2449(2) -0.8967(2) 1.10833(14) 0.0530(7) Uani d . 1 . .
    N N6 1.3630(2) -0.7781(2) 1.03437(13) 0.0504(7) Uani d . 1 . .
    N N7 1.0279(2) -0.5624(2) 1.12287(13) 0.0488(7) Uani d . 1 . .
    N N8 1.12765(19) -0.46471(18) 1.06446(12) 0.0439(6) Uani d . 1 . .
    H H8A 1.1498 -0.4099 1.0442 0.053 Uiso calc R 1 . .
loop_
    _atom_site_aniso_label
    _atom_site_aniso_U_11
    _atom_site_aniso_U_22
    _atom_site_aniso_U_33
    _atom_site_aniso_U_12
    _atom_site_aniso_U_13
    _atom_site_aniso_U_23
    C1 0.051(2) 0.051(2) 0.053(2) 0.0050(17) 0.0021(18) -0.0024(17)
    C2 0.050(2) 0.048(2) 0.049(2) -0.0014(17) 0.0046(17) -0.0064(16)
    C3 0.0459(19) 0.0405(18) 0.056(2) -0.0025(15) 0.0121(17) -0.0003(16)
    C4 0.0371(17) 0.0367(18) 0.0460(19) -0.0029(14) 0.0099(15) 0.0026(15)
    C5 0.0350(17) 0.0377(17) 0.0485(19) 0.0002(14) 0.0130(15) 0.0009(15)
    C6 0.0411(18) 0.0381(18) 0.0437(19) -0.0043(14) 0.0133(16) -0.0010(14)
    C7 0.0394(18) 0.049(2) 0.0398(19) -0.0057(15) 0.0126(15) -0.0012(15)
    C8 0.048(2) 0.052(2) 0.052(2) -0.0050(16) 0.0106(17) -0.0021(17)
    C9 0.054(2) 0.054(2) 0.058(2) -0.0138(17) 0.0112(19) -0.0162(17)
    C10 0.062(2) 0.048(2) 0.061(2) -0.0018(18) 0.016(2) -0.0136(17)
    C11 0.0397(18) 0.0403(18) 0.048(2) -0.0015(15) 0.0126(16) 0.0049(15)
    C12 0.0385(17) 0.0366(18) 0.050(2) 0.0002(15) 0.0111(16) 0.0039(15)
    C13 0.0422(19) 0.045(2) 0.052(2) 0.0008(16) 0.0107(17) 0.0044(16)
    C14 0.044(2) 0.053(2) 0.056(2) 0.0071(17) 0.0129(17) 0.0060(17)
    C15 0.063(2) 0.073(3) 0.059(2) 0.018(2) 0.000(2) -0.008(2)
    C16 0.068(3) 0.101(3) 0.070(3) 0.032(3) -0.007(2) -0.004(3)
    C17 0.083(3) 0.070(3) 0.088(3) 0.033(2) 0.011(3) 0.014(2)
    C18 0.075(3) 0.055(3) 0.121(4) 0.015(2) 0.006(3) 0.006(2)
    C19 0.051(2) 0.054(2) 0.113(3) 0.0055(19) 0.002(2) 0.010(2)
    C20 0.066(2) 0.042(2) 0.082(3) -0.0017(18) 0.022(2) 0.0144(18)
    C21 0.058(2) 0.060(2) 0.074(3) -0.0027(18) 0.027(2) 0.0179(19)
    C22 0.050(2) 0.054(2) 0.064(2) -0.0010(17) 0.0192(18) 0.0095(17)
    C23 0.0398(18) 0.0437(19) 0.048(2) -0.0021(15) 0.0099(16) 0.0029(15)
    C24 0.0448(18) 0.0329(17) 0.049(2) -0.0007(14) 0.0094(16) 0.0009(14)
    C25 0.0377(17) 0.0419(18) 0.0472(19) -0.0007(14) 0.0112(15) -0.0022(15)
    C26 0.053(2) 0.051(2) 0.066(2) 0.0059(17) 0.0263(19) -0.0033(18)
    C27 0.057(2) 0.044(2) 0.070(2) -0.0008(16) 0.0334(19) 0.0021(17)
    C28 0.054(2) 0.0377(18) 0.057(2) -0.0006(15) 0.0200(18) -0.0022(15)
    C29 0.0383(17) 0.0378(18) 0.047(2) -0.0013(14) 0.0105(15) -0.0022(14)
    C30 0.0387(17) 0.0376(18) 0.051(2) -0.0024(14) 0.0116(16) -0.0017(14)
    C31 0.0387(17) 0.0407(18) 0.0492(19) 0.0026(15) 0.0102(15) -0.0006(15)
    C32 0.0407(18) 0.049(2) 0.047(2) -0.0007(15) 0.0164(16) -0.0027(16)
    C33 0.0369(18) 0.047(2) 0.052(2) 0.0052(15) 0.0083(16) -0.0033(16)
    C34 0.058(2) 0.059(2) 0.076(3) 0.0065(19) 0.027(2) 0.0014(19)
    C35 0.062(2) 0.084(3) 0.085(3) 0.016(2) 0.032(2) -0.003(2)
    C36 0.075(3) 0.066(3) 0.091(3) 0.029(2) 0.025(2) -0.009(2)
    C37 0.076(3) 0.055(2) 0.096(3) 0.020(2) 0.031(3) 0.009(2)
    C38 0.059(2) 0.050(2) 0.079(3) 0.0112(18) 0.027(2) 0.0061(19)
    N1 0.0507(16) 0.0428(16) 0.0552(18) 0.0009(13) 0.0153(14) -0.0079(13)
    N2 0.0444(15) 0.0413(15) 0.0538(17) 0.0008(13) 0.0091(14) -0.0011(13)
    N3 0.0468(16) 0.0396(16) 0.0610(18) 0.0006(13) 0.0083(15) 0.0011(13)
    N4 0.0453(16) 0.0502(17) 0.0529(17) 0.0029(13) 0.0081(14) 0.0054(14)
    N5 0.0517(16) 0.0394(16) 0.0678(19) 0.0027(13) 0.0144(15) 0.0081(13)
    N6 0.0471(16) 0.0431(16) 0.0648(19) 0.0005(13) 0.0213(15) 0.0005(13)
    N7 0.0453(16) 0.0458(16) 0.0578(18) 0.0015(13) 0.0171(14) 0.0024(13)
    N8 0.0429(15) 0.0357(15) 0.0558(17) 0.0044(12) 0.0171(14) 0.0027(12)
_geom_special_details
;
All e.s.d.'s (except the e.s.d. in the dihedral angle between two l.s. planes)
are estimated using the full covariance matrix. The cell e.s.d.'s are taken
into account individually in the estimation of e.s.d.'s in distances, angles
and torsion angles; correlations between e.s.d.'s in cell parameters are only
used when they are defined by crystal symmetry. An approximate (isotropic)
treatment of cell e.s.d.'s is used for estimating e.s.d.'s involving l.s.
planes.
;
loop_
    _geom_bond_atom_site_label_1
    _geom_bond_atom_site_label_2
    _geom_bond_site_symmetry_2
    _geom_bond_distance
    _geom_bond_publ_flag
    C1 N2 . 1.321(4) ?
    C1 C2 . 1.388(4) ?
    C1 H1 . 0.9300 ?
    C2 C3 . 1.359(4) ?
    C2 H2 . 0.9300 ?
    C3 C4 . 1.402(4) ?
    C3 H3 . 0.9300 ?
    C4 C5 . 1.413(4) ?
    C4 C12 . 1.419(4) ?
    C5 N2 . 1.362(3) ?
    C5 C6 . 1.462(4) ?
    C6 N1 . 1.357(3) ?
    C6 C7 . 1.405(4) ?
    C7 C8 . 1.409(4) ?
    C7 C11 . 1.429(4) ?
    C8 C9 . 1.357(4) ?
    C8 H8 . 0.9300 ?
    C9 C10 . 1.394(4) ?
    C9 H9 . 0.9300 ?
    C10 N1 . 1.317(4) ?
    C10 H10 . 0.9300 ?
    C11 C12 . 1.373(4) ?
    C11 N4 . 1.377(3) ?
    C12 N3 . 1.375(3) ?
    C13 N4 . 1.334(3) ?
    C13 N3 . 1.368(4) ?
    C13 C14 . 1.464(4) ?
    C14 C15 . 1.375(4) ?
    C14 C19 . 1.384(4) ?
    C15 C16 . 1.390(5) ?
    C15 H15 . 0.9300 ?
    C16 C17 . 1.365(5) ?
    C16 H16 . 0.9300 ?
    C17 C18 . 1.364(5) ?
    C17 H17 . 0.9300 ?
    C18 C19 . 1.385(4) ?
    C18 H18 . 0.9300 ?
    C19 H19 . 0.9300 ?
    C20 N5 . 1.315(4) ?
    C20 C21 . 1.393(4) ?
    C20 H20 . 0.9300 ?
    C21 C22 . 1.369(4) ?
    C21 H21 . 0.9300 ?
    C22 C23 . 1.397(4) ?
    C22 H22 . 0.9300 ?
    C23 C24 . 1.407(4) ?
    C23 C31 . 1.432(4) ?
    C24 N5 . 1.359(3) ?
    C24 C25 . 1.461(4) ?
    C25 N6 . 1.356(3) ?
    C25 C29 . 1.412(4) ?
    C26 N6 . 1.323(4) ?
    C26 C27 . 1.389(4) ?
    C26 H26 . 0.9300 ?
    C27 C28 . 1.361(4) ?
    C27 H27 . 0.9300 ?
    C28 C29 . 1.394(4) ?
    C28 H28 . 0.9300 ?
    C29 C30 . 1.418(4) ?
    C30 N8 . 1.374(3) ?
    C30 C31 . 1.376(4) ?
    C31 N7 . 1.375(3) ?
    C32 N7 . 1.327(3) ?
    C32 N8 . 1.364(3) ?
    C32 C33 . 1.462(4) ?
    C33 C38 . 1.380(4) ?
    C33 C34 . 1.386(4) ?
    C34 C35 . 1.378(4) ?
    C34 H34 . 0.9300 ?
    C35 C36 . 1.374(5) ?
    C35 H35 . 0.9300 ?
    C36 C37 . 1.356(5) ?
    C36 H36 . 0.9300 ?
    C37 C38 . 1.378(4) ?
    C37 H37 . 0.9300 ?
    C38 H38 . 0.9300 ?
    N3 H3A . 0.8600 ?
    N8 H8A . 0.8600 ?
loop_
    _geom_angle_atom_site_label_1
    _geom_angle_atom_site_label_2
    _geom_angle_atom_site_label_3
    _geom_angle_site_symmetry_1
    _geom_angle_site_symmetry_3
    _geom_angle
    _geom_angle_publ_flag
    N2 C1 C2 . . 124.0(3) ?
    N2 C1 H1 . . 118.0 ?
    C2 C1 H1 . . 118.0 ?
    C3 C2 C1 . . 118.8(3) ?
    C3 C2 H2 . . 120.6 ?
    C1 C2 H2 . . 120.6 ?
    C2 C3 C4 . . 119.4(3) ?
    C2 C3 H3 . . 120.3 ?
    C4 C3 H3 . . 120.3 ?
    C3 C4 C5 . . 118.4(3) ?
    C3 C4 C12 . . 125.2(3) ?
    C5 C4 C12 . . 116.4(3) ?
    N2 C5 C4 . . 121.1(3) ?
    N2 C5 C6 . . 118.1(3) ?
    C4 C5 C6 . . 120.7(3) ?
    N1 C6 C7 . . 122.9(3) ?
    N1 C6 C5 . . 117.0(3) ?
    C7 C6 C5 . . 120.1(3) ?
    C6 C7 C8 . . 117.6(3) ?
    C6 C7 C11 . . 118.4(3) ?
    C8 C7 C11 . . 124.0(3) ?
    C9 C8 C7 . . 119.1(3) ?
    C9 C8 H8 . . 120.4 ?
    C7 C8 H8 . . 120.4 ?
    C8 C9 C10 . . 118.9(3) ?
    C8 C9 H9 . . 120.5 ?
    C10 C9 H9 . . 120.5 ?
    N1 C10 C9 . . 124.4(3) ?
    N1 C10 H10 . . 117.8 ?
    C9 C10 H10 . . 117.8 ?
    C12 C11 N4 . . 111.4(3) ?
    C12 C11 C7 . . 120.3(3) ?
    N4 C11 C7 . . 128.3(3) ?
    C11 C12 N3 . . 105.6(3) ?
    C11 C12 C4 . . 123.9(3) ?
    N3 C12 C4 . . 130.3(3) ?
    N4 C13 N3 . . 112.4(3) ?
    N4 C13 C14 . . 123.9(3) ?
    N3 C13 C14 . . 123.8(3) ?
    C15 C14 C19 . . 118.5(3) ?
    C15 C14 C13 . . 119.8(3) ?
    C19 C14 C13 . . 121.6(3) ?
    C14 C15 C16 . . 119.8(4) ?
    C14 C15 H15 . . 120.1 ?
    C16 C15 H15 . . 120.1 ?
    C17 C16 C15 . . 121.3(4) ?
    C17 C16 H16 . . 119.4 ?
    C15 C16 H16 . . 119.4 ?
    C18 C17 C16 . . 119.4(3) ?
    C18 C17 H17 . . 120.3 ?
    C16 C17 H17 . . 120.3 ?
    C17 C18 C19 . . 120.0(4) ?
    C17 C18 H18 . . 120.0 ?
    C19 C18 H18 . . 120.0 ?
    C14 C19 C18 . . 121.1(4) ?
    C14 C19 H19 . . 119.4 ?
    C18 C19 H19 . . 119.4 ?
    N5 C20 C21 . . 124.5(3) ?
    N5 C20 H20 . . 117.8 ?
    C21 C20 H20 . . 117.8 ?
    C22 C21 C20 . . 118.1(3) ?
    C22 C21 H21 . . 120.9 ?
    C20 C21 H21 . . 120.9 ?
    C21 C22 C23 . . 119.7(3) ?
    C21 C22 H22 . . 120.2 ?
    C23 C22 H22 . . 120.2 ?
    C22 C23 C24 . . 118.0(3) ?
    C22 C23 C31 . . 124.0(3) ?
    C24 C23 C31 . . 118.0(3) ?
    N5 C24 C23 . . 122.1(3) ?
    N5 C24 C25 . . 117.4(3) ?
    C23 C24 C25 . . 120.5(3) ?
    N6 C25 C29 . . 121.4(3) ?
    N6 C25 C24 . . 118.1(3) ?
    C29 C25 C24 . . 120.5(3) ?
    N6 C26 C27 . . 124.1(3) ?
    N6 C26 H26 . . 117.9 ?
    C27 C26 H26 . . 117.9 ?
    C28 C27 C26 . . 118.3(3) ?
    C28 C27 H27 . . 120.8 ?
    C26 C27 H27 . . 120.8 ?
    C27 C28 C29 . . 119.8(3) ?
    C27 C28 H28 . . 120.1 ?
    C29 C28 H28 . . 120.1 ?
    C28 C29 C25 . . 118.3(3) ?
    C28 C29 C30 . . 125.1(3) ?
    C25 C29 C30 . . 116.6(3) ?
    N8 C30 C31 . . 105.0(3) ?
    N8 C30 C29 . . 130.9(3) ?
    C31 C30 C29 . . 124.0(3) ?
    N7 C31 C30 . . 111.3(3) ?
    N7 C31 C23 . . 128.4(3) ?
    C30 C31 C23 . . 120.3(3) ?
    N7 C32 N8 . . 112.1(3) ?
    N7 C32 C33 . . 124.5(3) ?
    N8 C32 C33 . . 123.4(3) ?
    C38 C33 C34 . . 118.2(3) ?
    C38 C33 C32 . . 122.6(3) ?
    C34 C33 C32 . . 119.1(3) ?
    C35 C34 C33 . . 120.4(3) ?
    C35 C34 H34 . . 119.8 ?
    C33 C34 H34 . . 119.8 ?
    C36 C35 C34 . . 120.6(3) ?
    C36 C35 H35 . . 119.7 ?
    C34 C35 H35 . . 119.7 ?
    C37 C36 C35 . . 119.2(3) ?
    C37 C36 H36 . . 120.4 ?
    C35 C36 H36 . . 120.4 ?
    C36 C37 C38 . . 121.1(4) ?
    C36 C37 H37 . . 119.5 ?
    C38 C37 H37 . . 119.5 ?
    C37 C38 C33 . . 120.5(3) ?
    C37 C38 H38 . . 119.7 ?
    C33 C38 H38 . . 119.7 ?
    C10 N1 C6 . . 117.0(3) ?
    C1 N2 C5 . . 118.2(3) ?
    C13 N3 C12 . . 106.6(2) ?
    C13 N3 H3A . . 126.7 ?
    C12 N3 H3A . . 126.7 ?
    C13 N4 C11 . . 104.0(3) ?
    C20 N5 C24 . . 117.6(3) ?
    C26 N6 C25 . . 118.0(3) ?
    C32 N7 C31 . . 104.4(2) ?
    C32 N8 C30 . . 107.2(2) ?
    C32 N8 H8A . . 126.4 ?
    C30 N8 H8A . . 126.4 ?
loop_
    _geom_hbond_atom_site_label_D
    _geom_hbond_atom_site_label_H
    _geom_hbond_atom_site_label_A
    _geom_hbond_site_symmetry_A
    _geom_hbond_distance_DH
    _geom_hbond_distance_HA
    _geom_hbond_distance_DA
    _geom_hbond_angle_DHA
    N3 H3A N6 2_857 0.86 2.09 2.932(4) 165.0
    N8 H8A N2 2_857 0.86 2.12 2.948(3) 162.5
