# Supplementary material for: 2-Phenyl-1H-1,3,7,8-tetra­azacyclo­penta­[l]phenanthrene
Source: Acta Crystallogr Sect E Struct Rep Online. 2008 Sep 20;64(Pt 10):o1981. doi: 10.1107/S1600536808029759 (PMC2959488; doi:10.1107/S1600536808029759)
Supplement: Supplementary file 2 [file e-64-o1981-Isup2.hkl]

#
# h,k,l, Fc-squared, Fo-squared, sigma(Fo-squared) and status flag
#
data_I
_shelx_title ' Xi in P2(1)/c'
_shelx_refln_list_code          4
_shelx_F_calc_maximum      289.88
_exptl_crystal_F_000      1232.00
_reflns_d_resolution_high  0.8108
 
loop_
 _symmetry_equiv_pos_as_xyz
 'x, y, z'
 '-x, y+1/2, -z+1/2'
 '-x, -y, -z'
 'x, -y-1/2, z-1/2'
 
_cell_length_a    12.3326
_cell_length_b    12.2334
_cell_length_c    19.8854
_cell_angle_alpha  90.000
_cell_angle_beta  104.010
_cell_angle_gamma  90.000
 
_shelx_F_squared_multiplier     1.000
 
loop_
 _refln_index_h
 _refln_index_k
 _refln_index_l
 _refln_F_squared_calc
 _refln_F_squared_meas
 _refln_F_squared_sigma
 _refln_observed_status
   1   0   0     4111.21     3909.41    100.53 o
   2   0   0       61.00       52.75      8.65 o
   3   0   0     2796.24     2216.18     41.52 o
   4   0   0     1241.06     1097.79     29.56 o
   5   0   0     2669.24     2971.77     58.49 o
   6   0   0        1.86       -0.95     12.42 o
   7   0   0        6.17       -5.79     10.49 o
   8   0   0      569.68      600.16     55.18 o
   9   0   0       24.81        9.12     14.17 o
  10   0   0       24.42       12.07     17.17 o
  11   0   0        0.44       -4.98     20.51 o
  12   0   0       18.36       61.68     44.72 o
  13   0   0      131.87       88.20     35.81 o
  14   0   0       33.60       38.79     33.58 o
   1   1   0      225.58      244.75      6.31 o
   2   1   0    11426.58    10597.70    106.69 o
   3   1   0    11831.63    11260.93    108.34 o
   4   1   0      220.43      221.54     11.75 o
   5   1   0     2492.82     2334.91     36.54 o
   6   1   0     1508.28     1541.45     30.87 o
   7   1   0      217.08      234.47     15.75 o
   8   1   0      215.04      237.97     20.87 o
   9   1   0       95.94       76.22     15.76 o
  10   1   0        0.04      -10.54     12.34 o
  11   1   0       41.30       38.90     17.36 o
  12   1   0        0.31      -15.87     16.68 o
  13   1   0        0.06      -11.70     19.20 o
  14   1   0       20.65       44.18     25.54 o
   0   2   0    12499.64    11399.74    143.47 o
   1   2   0      781.15      622.57     10.87 o
   2   2   0     4950.55     5107.33     53.26 o
   3   2   0       49.06       20.41      6.03 o
   4   2   0      416.94      448.01     16.08 o
   5   2   0      775.87      700.41     20.20 o
   6   2   0      107.91       86.57     11.21 o
   7   2   0      313.28      387.66     23.89 o
   8   2   0      135.81      123.58     14.50 o
   9   2   0        4.38       -2.76     14.37 o
  10   2   0        3.24       27.24     16.57 o
  11   2   0       10.46        8.02     14.64 o
  12   2   0      189.06      194.21     26.62 o
  13   2   0        1.14       55.77     22.04 o
  14   2   0      145.43      137.93     30.87 o
   1   3   0      554.77      588.95     11.59 o
   2   3   0     1377.49     1314.96     20.56 o
   3   3   0       52.49       31.43      6.16 o
   4   3   0        0.21        2.33      5.51 o
   5   3   0      447.97      447.52     21.66 o
   6   3   0      142.00      141.89     14.87 o
   7   3   0        1.29       -1.97      8.73 o
   8   3   0        6.09        0.68     10.06 o
   9   3   0        7.82        6.36     13.55 o
  10   3   0       63.55       60.78     18.26 o
  11   3   0      146.49      146.90     33.36 o
  12   3   0       13.43       18.07     35.60 o
  13   3   0     1549.75     1787.97     65.29 o
  14   3   0        0.14      -20.38     22.42 o
   0   4   0      963.50     1124.89     49.47 o
   1   4   0      285.69      279.69      8.98 o
   2   4   0      424.27      575.95     13.58 o
   3   4   0      638.27      655.29     21.16 o
   4   4   0        1.32       -2.88      7.12 o
   5   4   0      283.54      334.88     15.47 o
   6   4   0      852.67     1063.07     31.68 o
   7   4   0      557.75      607.35     24.34 o
   8   4   0      194.79      173.00     15.64 o
   9   4   0      379.89      370.55     34.19 o
  10   4   0       81.44       70.01     18.74 o
  11   4   0      192.95      196.29     27.07 o
  12   4   0        9.19        3.01     20.06 o
  13   4   0       14.68       18.90     28.57 o
  14   4   0      123.21      131.78     29.64 o
   1   5   0      216.24      232.37      9.18 o
   2   5   0      582.45      639.00     14.96 o
   3   5   0     1270.33     1266.10     27.05 o
   4   5   0        0.68        8.90      6.75 o
   5   5   0     1651.84     1844.68     34.79 o
   6   5   0      549.22      623.74     22.31 o
   7   5   0      189.55      249.44     26.79 o
   8   5   0        3.13       -2.51     10.21 o
   9   5   0        0.37        1.96     14.11 o
  10   5   0       21.85       13.07     16.30 o
  11   5   0        1.10      -16.28     16.28 o
  12   5   0       15.51        7.61     20.18 o
  13   5   0        0.03        7.92     31.34 o
   0   6   0    16908.89    18757.55    265.75 o
   1   6   0     1508.03     1794.68     41.37 o
   2   6   0       54.24       69.56      8.93 o
   3   6   0        0.02        1.79      5.48 o
   4   6   0        5.49        5.19      7.07 o
   5   6   0      534.24      539.08     20.33 o
   6   6   0       39.53       26.14     10.11 o
   7   6   0       30.00       38.32     11.12 o
   8   6   0      379.00      349.44     27.19 o
   9   6   0       21.84        2.54     17.63 o
  10   6   0        2.01       -0.05     18.90 o
  11   6   0      102.27      122.73     30.49 o
  12   6   0        1.82       -4.83     25.43 o
  13   6   0        0.44      -23.25     30.97 o
   1   7   0       90.56      102.43     11.01 o
   2   7   0      170.83      231.21     17.22 o
   3   7   0       33.67       40.26     10.40 o
   4   7   0        0.51       -0.40      7.88 o
   5   7   0      720.51      793.54     30.29 o
   6   7   0     1661.25     1828.41     45.96 o
   7   7   0      397.90      377.30     28.73 o
   8   7   0      210.44      207.17     25.13 o
   9   7   0       58.82       85.83     24.29 o
  10   7   0      188.93      188.32     31.27 o
  11   7   0       55.50       46.14     32.97 o
  12   7   0        2.15        0.98     27.19 o
  13   7   0        1.85        3.39     49.20 o
   0   8   0        3.35       -7.92     12.51 o
   1   8   0       29.60        8.61      9.63 o
   2   8   0       48.07       47.71     19.18 o
   3   8   0      130.97      163.43     14.58 o
   4   8   0        1.72        5.06      8.99 o
   5   8   0       46.85       32.36     13.29 o
   6   8   0       24.38        7.25     13.29 o
   7   8   0      402.19      377.43     43.30 o
   8   8   0     1720.83     1843.45     62.27 o
   9   8   0       53.81       58.07     24.12 o
  10   8   0        3.51      -16.72     20.69 o
  11   8   0        2.91       -9.62     37.90 o
  12   8   0       11.09       26.27     28.89 o
   1   9   0      313.34      337.13     42.84 o
   2   9   0        0.07       -1.22     11.54 o
   3   9   0      219.97      199.35     22.51 o
   4   9   0        0.08       -0.19     11.91 o
   5   9   0        8.10       11.64     11.70 o
   6   9   0      106.09       59.13     18.83 o
   7   9   0        5.93       18.64     17.47 o
   8   9   0       13.82        6.44     18.65 o
   9   9   0        2.76        6.80     21.24 o
  10   9   0       15.71       25.40     24.56 o
  11   9   0      166.47      207.29     38.39 o
   0  10   0        3.08        5.90     18.22 o
   1  10   0        6.31        0.25     11.87 o
   2  10   0      497.35      484.78     31.49 o
   3  10   0        8.77       -1.28     12.45 o
   4  10   0       25.03       11.30     14.51 o
   5  10   0      204.65      233.89     33.48 o
   6  10   0      597.47      620.51     46.52 o
   7  10   0      123.35       55.62     26.60 o
   8  10   0        0.02      -13.29     30.75 o
   9  10   0        3.11       15.83     39.58 o
  10  10   0       24.81       70.77     28.67 o
  11  10   0       26.90       43.90     31.59 o
   1  11   0       20.26       48.33     24.68 o
   2  11   0       11.57        6.39     13.90 o
   3  11   0       52.36       24.68     16.24 o
   4  11   0        1.02       -0.80     16.30 o
   5  11   0      390.39      359.76     47.07 o
   6  11   0      185.33      210.14     35.16 o
   7  11   0       19.44       16.33     23.66 o
   8  11   0       63.21       27.78     39.72 o
   9  11   0        0.90      -33.24     37.20 o
  10  11   0       15.01       96.98     39.93 o
   0  12   0     1847.55     1540.80    151.58 o
   1  12   0       19.11        9.16     16.36 o
   2  12   0       23.51       -0.48     16.14 o
   3  12   0       11.54      -14.83     14.83 o
   4  12   0        0.27      -17.71     17.71 o
   5  12   0       92.41       54.67     22.11 o
   6  12   0       22.18      -13.11     25.31 o
   7  12   0       16.32       12.63     38.43 o
   8  12   0        5.82      -13.79     31.60 o
   1  13   0       17.22       22.24     18.01 o
   2  13   0        0.72       -3.33     18.07 o
   3  13   0       27.75        8.15     19.02 o
   4  13   0        6.73       -2.84     24.42 o
   5  13   0       27.66      -10.54     26.78 o
   6  13   0       89.84      126.10     43.90 o
   7  13   0       16.40      -25.87     47.33 o
   0  14   0       11.31       55.41     60.95 o
   1  14   0        0.54       -3.38     36.50 o
   2  14   0       12.57       -2.34     35.14 o
   3  14   0       25.59       20.50     39.22 o
   4  14   0        2.76      -17.54     39.99 o
   5  14   0       28.40      -15.66     57.39 o
   1  15   0        0.93      -21.60     40.45 o
 -14   1   1      359.49      405.28     43.53 o
 -13   1   1        4.27       -1.92     20.78 o
 -12   1   1       87.37      118.76     23.44 o
 -11   1   1       36.24       44.93     17.73 o
 -10   1   1        0.01       -1.71     13.76 o
  -9   1   1      136.11      113.53     15.43 o
  -8   1   1     1310.99     1376.94     33.46 o
  -7   1   1      651.83      674.83     22.79 o
  -6   1   1      528.09      543.82     19.02 o
  -5   1   1       17.81        7.70      6.21 o
  -4   1   1     1595.55     1487.58     25.75 o
  -3   1   1     6598.55     5966.88     67.71 o
  -2   1   1      114.92      118.11      6.50 o
  -1   1   1    11702.90    10598.64    127.47 o
   0   1   1      375.09      333.11      7.82 o
   1   1   1     3072.25     2810.10     26.06 o
   2   1   1     4175.55     3809.51     38.32 o
   3   1   1       85.27       96.80     11.13 o
   4   1   1      774.79      704.15     18.51 o
   5   1   1      277.61      278.60     16.40 o
   6   1   1      697.70      754.66     22.16 o
   7   1   1     2433.80     2499.71     43.84 o
   8   1   1      348.07      399.06     25.00 o
   9   1   1       46.83       40.82     15.14 o
  10   1   1       37.00       25.27     13.60 o
  11   1   1       82.18       50.93     16.75 o
  12   1   1        6.09       15.44     18.42 o
  13   1   1        4.83        4.18     20.24 o
  14   1   1       61.79      123.56     30.54 o
 -14   2   1        0.02       -7.94     22.19 o
 -13   2   1       19.02       18.82     20.03 o
 -12   2   1      735.57      806.86     45.16 o
 -11   2   1       67.05       62.78     19.99 o
 -10   2   1        7.75       -5.07     14.15 o
  -9   2   1       12.76       15.97     13.28 o
  -8   2   1      203.27      150.59     19.82 o
  -7   2   1      136.13      111.99     13.86 o
  -6   2   1     1292.62     1387.28     29.61 o
  -5   2   1      148.55      141.88     16.40 o
  -4   2   1       28.44       35.21      7.26 o
  -3   2   1      249.94      205.70     11.80 o
  -2   2   1      669.86      621.87     23.14 o
  -1   2   1     2650.92     2399.78     27.14 o
   0   2   1    11919.63    11221.56    103.61 o
   1   2   1     3231.10     2914.10     32.31 o
   2   2   1     1198.82      989.10     16.26 o
   3   2   1       61.02       61.37      6.99 o
   4   2   1       68.91       57.34     14.27 o
   5   2   1      955.09     1022.21     24.30 o
   6   2   1      433.62      466.50     19.09 o
   7   2   1      548.66      577.51     22.94 o
   8   2   1       50.63       65.95     14.29 o
   9   2   1      286.25      289.27     23.78 o
  10   2   1      205.79      222.18     31.53 o
  11   2   1       10.44      -12.79     16.35 o
  12   2   1      280.96      329.85     33.12 o
  13   2   1       16.27       36.88     21.96 o
  14   2   1        1.02       -6.05     23.77 o
 -14   3   1      108.09       78.51     26.99 o
 -13   3   1        5.49       13.33     19.86 o
 -12   3   1       13.53       17.95     18.12 o
 -11   3   1        9.63       -1.60     16.69 o
 -10   3   1        5.50       16.58     14.99 o
  -9   3   1       15.20       22.39     13.02 o
  -8   3   1       29.70       38.14     11.50 o
  -7   3   1      802.15      888.47     26.84 o
  -6   3   1     1383.47     1454.29     45.89 o
  -5   3   1      357.35      359.91     20.95 o
  -4   3   1      343.58      379.47     15.36 o
  -3   3   1      471.26      435.02     14.68 o
  -2   3   1      414.38      382.45     12.16 o
  -1   3   1     4239.48     3895.90     42.07 o
   0   3   1       33.91       31.84      5.19 o
   1   3   1      986.13      915.93     18.88 o
   2   3   1       70.33       67.15      5.83 o
   3   3   1      585.10      570.03     15.63 o
   4   3   1      765.63      848.54     20.33 o
   5   3   1     1084.26     1104.52     23.54 o
   6   3   1      483.76      537.35     18.45 o
   7   3   1     1518.74     1625.46     32.63 o
   8   3   1      309.17      329.29     22.62 o
   9   3   1      354.16      375.05     26.27 o
  10   3   1     1204.84     1245.19     49.01 o
  11   3   1        1.51      -16.10     17.01 o
  12   3   1      109.50      109.28     28.78 o
  13   3   1       22.06       46.05     23.12 o
  14   3   1        0.38       -9.28     22.11 o
 -14   4   1       49.06       64.04     26.57 o
 -13   4   1       24.27       39.25     22.97 o
 -12   4   1       92.42      132.74     28.64 o
 -11   4   1      153.44      151.28     24.85 o
 -10   4   1        1.64       14.24     15.94 o
  -9   4   1       10.88       -8.86     11.90 o
  -8   4   1        7.80       -7.32     10.48 o
  -7   4   1        0.00        1.53      9.49 o
  -6   4   1       95.94       95.19     12.49 o
  -5   4   1      750.53      852.70     22.64 o
  -4   4   1     1138.38     1073.53     23.65 o
  -3   4   1     2323.95     2306.43     38.18 o
  -2   4   1      816.65      754.76     19.18 o
  -1   4   1     1231.97     1285.35     29.54 o
   0   4   1      498.88      466.60     13.76 o
   1   4   1     2324.95     2351.84     33.89 o
   2   4   1        8.19        4.05      4.27 o
   3   4   1      327.25      390.81     12.77 o
   4   4   1        0.14        7.56      6.18 o
   5   4   1     3540.84     3912.65     53.88 o
   6   4   1        0.42        7.48      7.47 o
   7   4   1      157.83      152.78     16.30 o
   8   4   1        2.77       23.89     12.16 o
   9   4   1      173.19      186.36     22.95 o
  10   4   1       13.78        8.67     15.97 o
  11   4   1        0.71        3.99     17.05 o
  12   4   1        2.36      -20.12     20.12 o
  13   4   1        4.60        1.80     24.57 o
  14   4   1       27.83       59.22     26.21 o
 -14   5   1       15.50       50.32     31.17 o
 -13   5   1        6.09       -4.26     25.96 o
 -12   5   1        3.01       -3.47     20.52 o
 -11   5   1       10.30       -1.72     16.89 o
 -10   5   1       17.96        1.85     15.40 o
  -9   5   1      200.06      217.62     21.57 o
  -8   5   1       69.99       69.30     13.33 o
  -7   5   1      160.35      182.43     15.79 o
  -6   5   1     1651.77     1701.32     38.82 o
  -5   5   1        0.62        4.11      7.20 o
  -4   5   1      988.19      970.81     27.32 o
  -3   5   1      363.46      384.73     13.38 o
  -2   5   1        3.67        1.31      4.59 o
  -1   5   1      952.93      944.01     18.48 o
   0   5   1       38.08       46.92      7.55 o
   1   5   1       62.18       81.03      8.82 o
   2   5   1     1120.91     1210.52     25.73 o
   3   5   1      864.14      898.25     19.46 o
   4   5   1      917.50      904.12     22.62 o
   5   5   1       19.35       31.59      8.65 o
   6   5   1       48.46       49.60     10.05 o
   7   5   1      761.48      818.20     32.58 o
   8   5   1       96.30       73.05     14.52 o
   9   5   1       15.17        8.90     14.82 o
  10   5   1       22.94       16.62     16.79 o
  11   5   1        0.80       11.60     18.84 o
  12   5   1       19.52       46.08     29.08 o
  13   5   1       15.68        5.92     35.05 o
 -13   6   1        1.45        8.42     34.90 o
 -12   6   1        2.66      -15.65     27.84 o
 -11   6   1       19.48       13.50     23.75 o
 -10   6   1        0.98        0.09     19.12 o
  -9   6   1      470.55      540.62     33.48 o
  -8   6   1       50.89       46.39     16.99 o
  -7   6   1      785.03      891.89     31.78 o
  -6   6   1      597.89      584.11     22.60 o
  -5   6   1        4.00       13.01      7.92 o
  -4   6   1       84.58      134.31     10.94 o
  -3   6   1     3306.22     3574.08     45.66 o
  -2   6   1        0.97        0.78      4.96 o
  -1   6   1     2367.84     2373.42     34.18 o
   0   6   1     1075.34     1114.74     25.99 o
   1   6   1      371.91      377.68     15.81 o
   2   6   1     3152.63     3411.42     50.07 o
   3   6   1      315.61      346.97     13.39 o
   4   6   1        4.26       -5.84      5.84 o
   5   6   1       60.61       51.67     10.71 o
   6   6   1      419.49      427.38     20.32 o
   7   6   1      484.22      496.02     22.13 o
   8   6   1      760.17      804.87     39.99 o
   9   6   1       77.30       75.75     23.07 o
  10   6   1       39.57       27.73     22.93 o
  11   6   1        9.33       10.91     23.15 o
  12   6   1       17.33      -24.52     24.52 o
  13   6   1       17.75       -7.25     29.82 o
 -13   7   1        9.20      -11.60     33.28 o
 -12   7   1       27.90       28.83     26.81 o
 -11   7   1        0.28        6.10     22.33 o
 -10   7   1       19.69       13.90     20.49 o
  -9   7   1       58.56       50.51     22.62 o
  -8   7   1      628.76      674.71     37.21 o
  -7   7   1      111.50      122.73     19.71 o
  -6   7   1      271.31      259.29     21.42 o
  -5   7   1        7.64        8.37     10.40 o
  -4   7   1      291.68      293.25     20.77 o
  -3   7   1       22.63       27.63      7.26 o
  -2   7   1        8.40        5.03      5.94 o
  -1   7   1       95.62      111.26     13.50 o
   0   7   1        2.03       -4.67      5.95 o
   1   7   1       26.42       37.66      8.18 o
   2   7   1       28.26       32.10      8.39 o
   3   7   1       17.96        1.93      7.92 o
   4   7   1      115.29      110.34     13.13 o
   5   7   1      374.60      410.39     23.79 o
   6   7   1       91.93       77.26     15.24 o
   7   7   1      546.22      578.30     29.61 o
   8   7   1      692.65      679.32     38.71 o
   9   7   1       42.89       80.52     23.18 o
  10   7   1        5.52       -2.03     20.85 o
  11   7   1      179.88      160.39     34.91 o
  12   7   1       73.05       50.84     30.14 o
 -12   8   1        7.13      -17.07     26.78 o
 -11   8   1       33.64        5.67     23.76 o
 -10   8   1        1.25       47.99     30.67 o
  -9   8   1        0.48      -19.36     19.36 o
  -8   8   1      116.96      106.83     37.82 o
  -7   8   1      299.24      255.39     26.94 o
  -6   8   1      692.90      749.34     36.52 o
  -5   8   1       33.95       22.38     13.05 o
  -4   8   1      108.06       79.89     13.58 o
  -3   8   1      250.44      249.23     22.63 o
  -2   8   1        0.99        9.05     10.53 o
  -1   8   1      284.20      283.52     28.83 o
   0   8   1      315.58      274.55     21.35 o
   1   8   1       66.68       54.02     12.41 o
   2   8   1      655.86      707.41     24.52 o
   3   8   1       92.35       88.30     12.21 o
   4   8   1        5.26       18.47     10.06 o
   5   8   1      411.22      441.99     23.51 o
   6   8   1        9.15        3.09     13.02 o
   7   8   1      730.49      830.01     76.55 o
   8   8   1       39.58       22.59     20.00 o
   9   8   1       19.63       13.18     21.11 o
  10   8   1        1.89      -17.04     21.78 o
  11   8   1        0.96        7.78     26.81 o
  12   8   1       19.68       32.51     29.66 o
 -11   9   1       23.59       48.10     28.41 o
 -10   9   1        0.55        4.01     26.32 o
  -9   9   1      272.59      321.24     38.91 o
  -8   9   1       26.25       10.16     22.85 o
  -7   9   1      689.78      741.46     59.47 o
  -6   9   1     1423.12     1545.46     55.75 o
  -5   9   1       31.34       36.25     20.48 o
  -4   9   1        2.76       -2.91     12.99 o
  -3   9   1      243.82      257.28     27.89 o
  -2   9   1       48.17       59.47     14.66 o
  -1   9   1        4.02       14.63     11.62 o
   0   9   1       28.71       28.58     12.45 o
   1   9   1       38.03       41.55     13.16 o
   2   9   1      295.69      237.45     22.91 o
   3   9   1      105.64       97.03     16.34 o
   4   9   1       72.91       60.64     13.14 o
   5   9   1        1.26       -1.58     11.68 o
   6   9   1      819.40      879.69     40.18 o
   7   9   1      807.72      855.29     42.29 o
   8   9   1      245.73      254.50     34.49 o
   9   9   1       78.97      106.36     28.46 o
  10   9   1      153.53      160.73     34.78 o
  11   9   1        7.36       -5.77     26.45 o
 -11  10   1       13.98        2.52     31.76 o
 -10  10   1       10.67       44.17     33.02 o
  -9  10   1      109.86      101.08     93.80 o
  -8  10   1        0.04      -20.68     33.61 o
  -7  10   1       46.66       69.27     44.13 o
  -6  10   1       15.15       -6.78     20.73 o
  -5  10   1      208.39      207.95     33.02 o
  -4  10   1       20.18       19.48     15.52 o
  -3  10   1      268.85      275.32     26.62 o
  -2  10   1       13.13        0.27     12.52 o
  -1  10   1      262.20      252.13     24.79 o
   0  10   1     1224.84     1199.46     54.61 o
   1  10   1       45.19       17.87     12.97 o
   2  10   1       28.12       14.92     13.92 o
   3  10   1        0.05      -10.90     12.92 o
   4  10   1      127.19       92.26     18.65 o
   5  10   1     1019.94     1097.37     64.14 o
   6  10   1       29.12        4.96     20.19 o
   7  10   1       69.31       57.36     29.75 o
   8  10   1        9.54      -36.24     43.93 o
   9  10   1       41.41       80.66     28.76 o
  10  10   1        5.88       14.76     26.11 o
 -10  11   1        3.10       15.27     64.91 o
  -9  11   1       16.46      -41.34     57.78 o
  -8  11   1        1.79      -24.50     24.50 o
  -7  11   1      257.23      269.13     51.68 o
  -6  11   1      618.74      732.66     64.11 o
  -5  11   1       26.14       54.75     19.50 o
  -4  11   1        0.01        2.89     15.43 o
  -3  11   1      102.21      133.75     22.34 o
  -2  11   1        2.12      -13.06     13.06 o
  -1  11   1     1721.43     1802.57     56.04 o
   0  11   1       90.15       99.81     18.20 o
   1  11   1      208.24      212.35     24.55 o
   2  11   1      229.91      267.30     27.03 o
   3  11   1       39.13       22.35     18.00 o
   4  11   1       68.61       66.95     19.56 o
   5  11   1      332.10      327.32     32.16 o
   6  11   1       65.35       85.73     30.47 o
   7  11   1      413.70      442.34     45.48 o
   8  11   1       67.75       58.45     36.92 o
   9  11   1       16.88       31.35     33.04 o
  -9  12   1        1.17      -33.24     41.95 o
  -8  12   1       25.33      -25.20     33.99 o
  -7  12   1       96.92      110.78     37.12 o
  -6  12   1        5.05       -7.80     23.20 o
  -5  12   1        3.58       -8.01     21.62 o
  -4  12   1       76.62       67.23     22.71 o
  -3  12   1       49.95        7.50     17.04 o
  -2  12   1        6.34       21.96     16.29 o
  -1  12   1      562.27      531.41     35.86 o
   0  12   1      147.14      149.87     32.98 o
   1  12   1      105.64      120.19     22.22 o
   2  12   1      222.43      216.15     27.13 o
   3  12   1        1.79       16.21     17.76 o
   4  12   1       76.38       92.24     23.01 o
   5  12   1        7.72       -9.95     28.69 o
   6  12   1      204.59      238.97     38.24 o
   7  12   1      162.36      166.81     41.65 o
   8  12   1       54.05      125.85     52.24 o
  -7  13   1        1.00      -28.56     28.56 o
  -6  13   1       92.68       72.17     32.86 o
  -5  13   1        0.05        4.20     24.91 o
  -4  13   1       96.12       80.90     44.44 o
  -3  13   1       81.69      107.76     29.89 o
  -2  13   1        0.08      -21.30     21.30 o
  -1  13   1       22.46       12.13     21.93 o
   0  13   1        0.29      -16.98     19.49 o
   1  13   1        3.24      -17.46     20.99 o
   2  13   1       21.96        6.36     23.20 o
   3  13   1        0.12       -2.30     21.69 o
   4  13   1       78.99       54.72     50.72 o
   5  13   1       15.68        6.40     22.94 o
   6  13   1        1.14       -6.84     27.69 o
   7  13   1        0.00      -13.23     29.40 o
  -5  14   1        0.75       -0.52     30.29 o
  -4  14   1       63.11       53.06     35.26 o
  -3  14   1        0.32        6.97     30.00 o
  -2  14   1       14.41       13.18     26.66 o
  -1  14   1       29.07        8.19     26.04 o
   0  14   1        0.35       -4.99     24.29 o
   1  14   1       18.21       -5.68     24.57 o
   2  14   1        2.67       -7.68     35.35 o
   3  14   1        1.49       22.13     42.03 o
   4  14   1       43.48      -54.62     54.62 o
   5  14   1        8.81       38.47     46.09 o
  -1  15   1        0.47       -3.37     42.79 o
   0  15   1        0.57      -19.75     66.49 o
   1  15   1        0.07      -22.31     39.69 o
 -15   0   2       15.63       14.17     37.78 o
 -14   0   2        1.47      -14.14     29.47 o
 -13   0   2      212.73      238.20     44.51 o
 -12   0   2       46.60       51.75     39.18 o
 -11   0   2        3.71       10.14     21.41 o
 -10   0   2        7.76       20.12     20.29 o
  -9   0   2      215.96      224.30     33.51 o
  -8   0   2        8.21      -10.83     10.83 o
  -7   0   2       17.30       33.58     10.99 o
  -6   0   2       36.99       20.02      9.33 o
  -5   0   2      826.48      772.54     27.76 o
  -4   0   2     1614.11     1548.39     30.92 o
  -3   0   2    10104.47     8786.02    120.20 o
  -2   0   2     3431.31     3565.43     65.41 o
  -1   0   2    12318.36    10881.93    120.72 o
   0   0   2    12991.06    10435.21    115.14 o
   1   0   2     1593.64     1650.93     47.49 o
   2   0   2    15085.06    14919.69    241.83 o
   3   0   2     5264.53     5006.95    158.70 o
   4   0   2       53.14       59.66     15.34 o
   5   0   2     1840.97     1960.33     92.21 o
   6   0   2      203.14      216.25     27.38 o
   7   0   2      710.15      728.47    105.67 o
   8   0   2      595.17      599.36     46.58 o
   9   0   2      632.42      667.84     46.59 o
  10   0   2       42.36       38.86     21.42 o
  11   0   2       19.72      -13.57     20.62 o
  12   0   2       73.83      126.99     33.30 o
  13   0   2        9.07       58.63     32.71 o
  14   0   2        9.66       57.73     36.62 o
 -14   1   2        0.01       27.83     24.32 o
 -13   1   2        4.38       17.85     24.45 o
 -12   1   2      105.30       97.84     22.24 o
 -11   1   2        3.32       10.26     14.92 o
 -10   1   2       11.69       -0.74     12.44 o
  -9   1   2       74.27       68.54     13.04 o
  -8   1   2      292.04      317.88     17.06 o
  -7   1   2       65.70       61.76     11.92 o
  -6   1   2     1621.75     1554.53     30.37 o
  -5   1   2       39.92       53.83      8.79 o
  -4   1   2       20.38       36.18      7.23 o
  -3   1   2      134.75      172.26     11.21 o
  -2   1   2    10750.07     9808.45    110.30 o
  -1   1   2        0.00       -0.87      3.32 o
   0   1   2       60.03       72.22      4.87 o
   1   1   2     8350.80     7702.13     68.56 o
   2   1   2    25889.06    24269.58    220.64 o
   3   1   2       69.23       73.30      9.63 o
   4   1   2      139.69      130.05     10.95 o
   5   1   2      372.40      382.61     17.17 o
   6   1   2       46.32       35.31      8.94 o
   7   1   2      595.17      676.87     23.18 o
   8   1   2       98.09       79.63     14.98 o
   9   1   2       62.81       62.68     16.60 o
  10   1   2        0.79      -12.04     13.69 o
  11   1   2       82.54       67.49     18.11 o
  12   1   2      134.23       96.69     45.59 o
  13   1   2        1.78        1.72     20.42 o
  14   1   2       11.41       -9.61     23.52 o
 -14   2   2      118.66      133.17     44.67 o
 -13   2   2        4.42        2.15     20.10 o
 -12   2   2       28.47       38.63     19.49 o
 -11   2   2       11.97        4.76     21.82 o
 -10   2   2       23.37       14.00     13.59 o
  -9   2   2       48.96       30.13     12.85 o
  -8   2   2       18.34       31.88     10.25 o
  -7   2   2     2835.42     3068.64     55.16 o
  -6   2   2     1050.12     1071.76     41.24 o
  -5   2   2     1083.84     1188.71     26.81 o
  -4   2   2     1125.12     1069.36     23.98 o
  -3   2   2       14.14       49.85     10.13 o
  -2   2   2     3421.34     3086.64     52.66 o
  -1   2   2     4940.38     4374.91     44.61 o
   0   2   2      381.72      458.31      9.32 o
   1   2   2       95.34      106.28      5.44 o
   2   2   2     5819.07     5711.88     59.49 o
   3   2   2     3280.90     3287.09     38.47 o
   4   2   2      522.71      498.57     14.56 o
   5   2   2     1504.67     1688.05     28.42 o
   6   2   2      696.62      679.91     19.66 o
   7   2   2     1231.61     1477.76     30.38 o
   8   2   2      221.89      240.65     21.45 o
   9   2   2      520.33      607.45     36.44 o
  10   2   2      130.52      108.32     22.49 o
  11   2   2       62.59       49.26     19.93 o
  12   2   2      157.81      178.41     40.56 o
  13   2   2        0.02       21.54     20.76 o
  14   2   2       43.78       40.89     25.30 o
 -14   3   2       21.22       41.38     24.83 o
 -13   3   2      734.89      793.02     54.38 o
 -12   3   2     1737.91     1925.99     74.15 o
 -11   3   2      192.62      156.79     24.41 o
 -10   3   2       21.52       22.42     15.91 o
  -9   3   2        2.49       -3.47     10.84 o
  -8   3   2        6.86        1.79      9.94 o
  -7   3   2        2.01        1.37      8.97 o
  -6   3   2      283.59      317.49     17.02 o
  -5   3   2      376.67      380.68     16.76 o
  -4   3   2     2982.13     2923.52     43.84 o
  -3   3   2      570.38      578.76     16.77 o
  -2   3   2     1322.17     1354.63     30.43 o
  -1   3   2     2247.80     2312.04     27.53 o
   0   3   2       45.23       38.56      5.46 o
   1   3   2     2089.34     2111.23     30.03 o
   2   3   2      356.54      344.56     16.86 o
   3   3   2     4866.39     4778.63     55.46 o
   4   3   2     3811.59     3541.43     44.14 o
   5   3   2       75.58       68.77      8.80 o
   6   3   2      485.03      504.06     18.15 o
   7   3   2        0.00       -1.42      8.08 o
   8   3   2        9.29        3.95     16.62 o
   9   3   2        4.30       11.81     13.68 o
  10   3   2      364.99      332.41     30.54 o
  11   3   2      745.61      690.36     43.04 o
  12   3   2      715.29      724.54     77.35 o
  13   3   2       35.51      -24.63     24.63 o
  14   3   2       12.46       46.29     26.48 o
 -14   4   2      103.67       71.70     27.33 o
 -13   4   2        1.28       -6.41     19.33 o
 -12   4   2       25.17       18.89     21.59 o
 -11   4   2       75.85      131.84     23.54 o
 -10   4   2       63.20       29.86     16.40 o
  -9   4   2      436.20      370.64     29.78 o
  -8   4   2       13.78        7.24     10.67 o
  -7   4   2     1351.86     1394.45     43.37 o
  -6   4   2       20.54       18.62      9.02 o
  -5   4   2      153.06      237.98     14.58 o
  -4   4   2      813.94      859.10     32.96 o
  -3   4   2      929.18      893.76     20.26 o
  -2   4   2       86.79       95.86      7.44 o
  -1   4   2      611.62      588.78     13.29 o
   0   4   2     1598.34     1369.92     24.19 o
   1   4   2      671.49      717.84     22.47 o
   2   4   2     1463.83     1541.29     25.66 o
   3   4   2       19.99        8.98      5.08 o
   4   4   2       17.60       30.28      9.50 o
   5   4   2     1183.70     1435.16     28.22 o
   6   4   2      168.72      139.63     12.23 o
   7   4   2      684.01      690.37     23.10 o
   8   4   2      119.80       76.66     15.91 o
   9   4   2       30.48       -4.59     14.90 o
  10   4   2      312.39      310.88     29.79 o
  11   4   2       94.05      109.45     23.90 o
  12   4   2       28.11      -18.61     20.40 o
  13   4   2        6.82        3.98     26.11 o
 -14   5   2        0.10       14.85     27.91 o
 -13   5   2        0.09      -24.10     24.10 o
 -12   5   2       25.57       13.63     23.50 o
 -11   5   2        7.07       21.38     18.00 o
 -10   5   2      161.48      127.47     21.10 o
  -9   5   2       63.69       65.27     16.76 o
  -8   5   2      106.52      157.76     31.23 o
  -7   5   2      324.89      381.99     22.46 o
  -6   5   2      138.31      158.65     18.52 o
  -5   5   2      419.64      480.13     22.12 o
  -4   5   2      178.06      242.93     13.60 o
  -3   5   2      641.64      584.44     17.19 o
  -2   5   2     1061.56     1111.04     38.42 o
  -1   5   2     3264.36     3639.01     44.09 o
   0   5   2      562.95      601.05     17.35 o
   1   5   2        7.66        2.49      5.24 o
   2   5   2      152.98      157.42     11.30 o
   3   5   2       39.36       64.07     12.69 o
   4   5   2      268.55      313.78     13.83 o
   5   5   2        6.60        0.67      7.43 o
   6   5   2      165.00      192.78     15.40 o
   7   5   2       71.56       65.80     12.23 o
   8   5   2        5.24       -9.60     12.21 o
   9   5   2      565.21      536.46     53.70 o
  10   5   2       22.11       18.27     17.81 o
  11   5   2        5.98       16.45     19.85 o
  12   5   2        0.38      -19.53     36.32 o
  13   5   2       16.92      -28.82     33.57 o
 -13   6   2        7.55       29.43     35.54 o
 -12   6   2       90.19       94.38     30.88 o
 -11   6   2        5.21        0.19     22.69 o
 -10   6   2       31.74       35.86     18.62 o
  -9   6   2      127.51      129.57     18.63 o
  -8   6   2       45.62       33.02     13.95 o
  -7   6   2      204.78      226.49     19.31 o
  -6   6   2       19.19       22.27      9.52 o
  -5   6   2      195.89      241.36     15.39 o
  -4   6   2      289.78      305.59     26.37 o
  -3   6   2      587.24      686.44     19.58 o
  -2   6   2     1126.39     1107.21     35.58 o
  -1   6   2     1750.40     2149.01     41.95 o
   0   6   2     2630.09     3009.64     50.38 o
   1   6   2     3021.94     3224.69     47.69 o
   2   6   2     2108.25     2160.77     38.14 o
   3   6   2      166.36      225.59     14.63 o
   4   6   2       16.21        7.16      6.59 o
   5   6   2       17.48       22.64      8.98 o
   6   6   2      150.06      164.45     14.99 o
   7   6   2       10.85       12.51     11.90 o
   8   6   2       61.29       23.44     18.83 o
   9   6   2       40.29       34.61     20.39 o
  10   6   2       81.78       72.38     25.66 o
  11   6   2       47.33       64.05     27.20 o
  12   6   2        0.17      -19.89     26.70 o
  13   6   2        6.90      -27.86     27.86 o
 -13   7   2        0.52       37.55     41.16 o
 -12   7   2       97.39       78.92     30.86 o
 -11   7   2        0.93       20.42     24.36 o
 -10   7   2      293.53      317.42     43.47 o
  -9   7   2        3.10       -4.88     16.71 o
  -8   7   2      244.01      335.87     29.86 o
  -7   7   2     1661.49     1817.46     54.17 o
  -6   7   2      735.59      846.78     37.22 o
  -5   7   2      192.20      185.74     14.66 o
  -4   7   2      483.02      562.64     23.30 o
  -3   7   2      293.77      351.88     15.56 o
  -2   7   2      521.12      568.24     21.71 o
  -1   7   2     1046.75     1131.99     30.99 o
   0   7   2        0.15       -7.29      7.29 o
   1   7   2     1450.08     1515.77     32.25 o
   2   7   2     1269.59     1368.03     41.87 o
   3   7   2       16.17        3.38      7.82 o
   4   7   2      170.82      216.82     21.18 o
   5   7   2       12.98        1.96     11.05 o
   6   7   2      817.38      927.25     37.24 o
   7   7   2       32.11       28.49     14.63 o
   8   7   2      388.82      384.63     36.04 o
   9   7   2      219.59      304.94     35.95 o
  10   7   2      258.19      318.54     40.23 o
  11   7   2        0.26      -24.71     24.71 o
  12   7   2       76.33       50.64     30.64 o
 -12   8   2       33.60       53.54     29.52 o
 -11   8   2        4.16       12.36     24.16 o
 -10   8   2        9.20       20.37     22.36 o
  -9   8   2        6.54       21.30     18.02 o
  -8   8   2       17.86       26.89     23.19 o
  -7   8   2      550.23      616.97     76.42 o
  -6   8   2      539.65      636.84     34.73 o
  -5   8   2       30.97        3.85     13.08 o
  -4   8   2        7.31       11.89     11.87 o
  -3   8   2      143.91      165.88     26.40 o
  -2   8   2       18.42       17.22     11.13 o
  -1   8   2        1.85       -8.12      8.12 o
   0   8   2      514.04      471.39     20.72 o
   1   8   2       38.31       52.43     10.19 o
   2   8   2       97.92       93.01     12.33 o
   3   8   2      131.28      129.68     13.78 o
   4   8   2      278.51      294.97     20.61 o
   5   8   2     1480.20     1473.06     38.81 o
   6   8   2        4.59       -6.89     12.68 o
   7   8   2      426.97      388.64     27.95 o
   8   8   2        4.47       21.14     19.39 o
   9   8   2       15.86       14.95     22.17 o
  10   8   2        1.64       31.88     25.03 o
  11   8   2       72.43       49.21     41.26 o
  12   8   2        6.52       17.95     29.88 o
 -12   9   2        8.01       52.86     30.61 o
 -11   9   2       13.53       29.64     25.99 o
 -10   9   2        1.39      -22.48     27.00 o
  -9   9   2       40.32       41.32     28.79 o
  -8   9   2        1.90        2.58     18.35 o
  -7   9   2      195.74      234.57     27.83 o
  -6   9   2        0.00      -16.70     16.70 o
  -5   9   2       28.84       25.35     19.41 o
  -4   9   2      445.74      456.11     30.31 o
  -3   9   2      346.61      318.59     29.59 o
  -2   9   2      197.64      178.00     20.30 o
  -1   9   2      948.02      888.60     36.60 o
   0   9   2        0.07       -6.39     10.18 o
   1   9   2      998.00     1079.44     39.72 o
   2   9   2      550.47      488.26     27.32 o
   3   9   2       11.62       13.85     10.12 o
   4   9   2      557.77      577.19     26.63 o
   5   9   2      437.60      439.84     25.27 o
   6   9   2      183.96      206.65     22.48 o
   7   9   2        0.50        5.73     16.89 o
   8   9   2        0.90       -7.12     19.67 o
   9   9   2        2.62       29.90     23.71 o
  10   9   2        5.38      -23.37     23.37 o
  11   9   2        0.76       -8.16     37.63 o
 -11  10   2        1.04       42.31     41.16 o
 -10  10   2       15.26       49.08     45.12 o
  -9  10   2       23.69       11.11     41.97 o
  -8  10   2       42.99       27.86     25.05 o
  -7  10   2     1064.33     1175.51     62.32 o
  -6  10   2       62.63       33.59     22.09 o
  -5  10   2      192.92      221.94     41.91 o
  -4  10   2       58.56       50.19     16.55 o
  -3  10   2        0.72       -6.07     13.16 o
  -2  10   2      607.31      613.94     34.00 o
  -1  10   2       25.87       21.90     13.37 o
   0  10   2        7.28        3.61     11.39 o
   1  10   2      265.14      224.76     23.66 o
   2  10   2      348.24      319.65     31.30 o
   3  10   2       16.25        2.88     13.12 o
   4  10   2       78.80       34.54     16.49 o
   5  10   2       50.46       37.00     16.96 o
   6  10   2      480.69      462.00     45.65 o
   7  10   2      156.57      124.02     29.77 o
   8  10   2      167.35      178.11     31.54 o
   9  10   2        2.34       25.85     31.41 o
  10  10   2        2.17        2.00     26.22 o
 -10  11   2       21.33       75.20     49.08 o
  -9  11   2       27.72        6.66     36.08 o
  -8  11   2       46.46       62.31     31.15 o
  -7  11   2        2.32      -18.24     30.23 o
  -6  11   2       95.30       84.30     28.93 o
  -5  11   2      147.99      140.92     28.67 o
  -4  11   2      513.91      522.50     36.02 o
  -3  11   2       35.03       31.10     15.69 o
  -2  11   2       12.58       38.07     16.00 o
  -1  11   2      118.31      103.92     19.12 o
   0  11   2        5.14        3.97     13.71 o
   1  11   2       41.94        5.48     14.18 o
   2  11   2      120.45      103.28     23.99 o
   3  11   2      104.38       88.94     24.71 o
   4  11   2      246.19      242.85     25.61 o
   5  11   2        4.44       -3.98     15.58 o
   6  11   2       67.80       77.01     33.26 o
   7  11   2      258.21      226.62     36.87 o
   8  11   2       15.58       19.73     30.04 o
   9  11   2       34.95       58.46     34.19 o
  -9  12   2        1.96      -32.30     33.76 o
  -8  12   2       26.84       47.71     31.59 o
  -7  12   2       37.89       19.50     28.10 o
  -6  12   2        4.74        7.96     24.76 o
  -5  12   2        0.18        1.88     23.39 o
  -4  12   2       13.22      -12.54     40.64 o
  -3  12   2        8.82        7.78     20.00 o
  -2  12   2       34.37       28.77     21.70 o
  -1  12   2       33.12       37.18     28.54 o
   0  12   2      167.02      148.01     28.86 o
   1  12   2      115.32      126.01     27.33 o
   2  12   2       16.62       39.92     17.71 o
   3  12   2       10.74       32.98     18.79 o
   4  12   2        5.56       16.67     18.27 o
   5  12   2       24.82      -13.31     24.91 o
   6  12   2       22.77       21.79     25.91 o
   7  12   2        0.26      -31.04     31.04 o
   8  12   2       71.12      152.97     40.30 o
  -7  13   2      120.06      115.91     36.74 o
  -6  13   2       33.18       57.38     58.68 o
  -5  13   2       33.72       36.75     28.45 o
  -4  13   2        3.65      -23.10     23.10 o
  -3  13   2       12.05      -21.25     21.93 o
  -2  13   2        9.43       24.67     24.62 o
  -1  13   2       98.26      104.57     31.13 o
   0  13   2        2.22        4.45     21.46 o
   1  13   2       87.15      120.78     30.04 o
   2  13   2       11.98       -3.60     22.80 o
   3  13   2       30.51       35.19     24.10 o
   4  13   2        2.23      -10.66     24.54 o
   5  13   2       12.37       19.80     28.47 o
   6  13   2       14.74      -10.33     40.45 o
   7  13   2        5.56        0.79     72.03 o
  -5  14   2       12.08        9.41     31.86 o
  -4  14   2        2.26        0.35     28.13 o
  -3  14   2        1.90       15.04     27.70 o
  -2  14   2       54.24       78.42     32.38 o
  -1  14   2        6.79      -23.38     23.38 o
   0  14   2       23.47       45.72     26.79 o
   1  14   2       19.81        6.37     31.35 o
   2  14   2        4.28        8.21     26.88 o
   3  14   2        0.25      -11.34     27.50 o
   4  14   2       53.46      101.73     35.41 o
   5  14   2        4.77      -28.08     28.08 o
  -1  15   2        0.45      -41.32     41.32 o
   0  15   2        0.03      -46.31     46.31 o
 -15   1   3        2.59       34.29     26.17 o
 -14   1   3       90.22       73.23     35.19 o
 -13   1   3        3.54       -7.20     18.54 o
 -12   1   3      366.38      386.12     34.46 o
 -11   1   3       30.86        5.73     15.15 o
 -10   1   3       73.03       87.21     16.07 o
  -9   1   3      130.91      100.70     14.28 o
  -8   1   3     1260.98     1319.41     29.51 o
  -7   1   3       11.72       -2.43      8.63 o
  -6   1   3      327.02      277.50     13.08 o
  -5   1   3       42.23       34.57      7.00 o
  -4   1   3       43.03       24.43      7.12 o
  -3   1   3      116.80      127.99      8.75 o
  -2   1   3     3341.05     3118.30     38.41 o
  -1   1   3       96.88      102.06      8.43 o
   0   1   3     3996.94     3698.09     40.15 o
   1   1   3     4116.33     3694.31     41.57 o
   2   1   3     8534.10     7788.51     79.07 o
   3   1   3     4557.83     4164.66     54.84 o
   4   1   3      591.72      515.89     22.18 o
   5   1   3      115.20      151.21     16.14 o
   6   1   3       61.53       50.89     13.53 o
   7   1   3      188.01      155.97     18.11 o
   8   1   3       66.12       54.74     23.34 o
   9   1   3       44.87       38.37     15.37 o
  10   1   3       12.20       -4.52     19.81 o
  11   1   3      280.89      321.54     28.07 o
  12   1   3      230.18      229.26     29.74 o
  13   1   3       11.73       26.81     21.95 o
  14   1   3        1.02      -13.05     23.76 o
 -14   2   3       13.64       34.13     23.30 o
 -13   2   3       30.19       -3.84     20.26 o
 -12   2   3      424.41      455.54     35.41 o
 -11   2   3       18.95        8.38     15.09 o
 -10   2   3       23.34       12.04     11.63 o
  -9   2   3      697.10      695.92     27.11 o
  -8   2   3      551.41      499.68     24.29 o
  -7   2   3      378.99      370.40     17.72 o
  -6   2   3       43.48       41.74     10.39 o
  -5   2   3     2737.56     2829.12     56.82 o
  -4   2   3        4.02        9.38     13.25 o
  -3   2   3        1.10        1.36      8.98 o
  -2   2   3     3439.88     3307.31     43.73 o
  -1   2   3    11240.98    10214.81    105.44 o
   0   2   3      180.65      159.36      6.19 o
   1   2   3     6622.37     6343.00     56.24 o
   2   2   3      713.46      596.15     12.95 o
   3   2   3      256.47      260.64     10.65 o
   4   2   3      279.07      270.86     11.50 o
   5   2   3     1442.30     1553.29     27.08 o
   6   2   3       89.16       97.07      9.52 o
   7   2   3       87.56       88.92     15.46 o
   8   2   3       72.29       99.70     16.60 o
   9   2   3       45.47       56.67     15.44 o
  10   2   3     1352.08     1437.39     48.15 o
  11   2   3      464.93      454.35     61.92 o
  12   2   3       38.34       40.69     29.82 o
  13   2   3        0.25      -20.50     20.50 o
  14   2   3       19.39       36.31     25.80 o
 -14   3   3        0.35       21.17     23.90 o
 -13   3   3        0.40       -1.02     21.71 o
 -12   3   3        0.23        2.48     17.29 o
 -11   3   3        9.77        2.01     18.17 o
 -10   3   3     1028.74     1147.09     40.13 o
  -9   3   3      731.12      810.00     32.79 o
  -8   3   3       61.72       46.76     16.37 o
  -7   3   3       99.34      141.16     16.68 o
  -6   3   3     1702.73     2030.15     38.74 o
  -5   3   3        9.78       12.04      7.62 o
  -4   3   3      117.74      106.27      9.20 o
  -3   3   3      258.46      203.42     12.94 o
  -2   3   3      182.49      173.19     11.20 o
  -1   3   3       62.94       50.35     10.56 o
   0   3   3      602.91      678.31     12.94 o
   1   3   3        6.53        9.39      4.64 o
   2   3   3      607.97      509.92     12.68 o
   3   3   3        5.16        7.71      4.79 o
   4   3   3     5057.52     5230.42     59.03 o
   5   3   3     1163.25     1320.80     26.22 o
   6   3   3        2.72       -1.78      6.80 o
   7   3   3       25.66       10.57     10.42 o
   8   3   3      270.73      266.00     28.66 o
   9   3   3       91.85       98.76     18.92 o
  10   3   3       24.92       21.19     19.13 o
  11   3   3        0.42       24.90     25.83 o
  12   3   3       22.56      -13.99     21.09 o
  13   3   3       27.95       37.20     26.95 o
 -14   4   3       79.79       93.46     29.15 o
 -13   4   3       24.29       48.02     22.36 o
 -12   4   3       29.90       13.98     21.21 o
 -11   4   3      123.05      136.74     23.82 o
 -10   4   3      252.86      266.58     33.70 o
  -9   4   3       45.98       43.84     14.83 o
  -8   4   3       32.20        9.13     17.14 o
  -7   4   3       69.66       45.77     13.31 o
  -6   4   3        1.90       -0.36      7.88 o
  -5   4   3     3380.78     3644.37     54.83 o
  -4   4   3     1322.11     1394.39     41.13 o
  -3   4   3      487.18      541.97     19.71 o
  -2   4   3      827.03      902.10     17.80 o
  -1   4   3     2333.91     2366.99     36.54 o
   0   4   3      164.92      180.75      9.82 o
   1   4   3     1224.36     1315.85     24.90 o
   2   4   3     1472.66     1500.47     23.54 o
   3   4   3        9.40        1.29      4.92 o
   4   4   3      700.97      728.22     19.51 o
   5   4   3      502.00      535.91     22.57 o
   6   4   3       29.93       22.37      8.67 o
   7   4   3      203.02      196.85     18.87 o
   8   4   3      110.87       73.02     16.49 o
   9   4   3      433.40      414.77     27.83 o
  10   4   3      136.44      110.66     27.69 o
  11   4   3      112.49      108.70     24.00 o
  12   4   3        5.88        3.24     21.75 o
  13   4   3       29.18       46.93     31.77 o
 -14   5   3       30.67       25.87     24.73 o
 -13   5   3       23.22       25.45     22.69 o
 -12   5   3       35.46       37.18     24.35 o
 -11   5   3       38.46       68.36     20.21 o
 -10   5   3      125.38      159.81     21.54 o
  -9   5   3        0.75        4.03     14.09 o
  -8   5   3      345.80      416.95     27.59 o
  -7   5   3      439.70      465.03     26.62 o
  -6   5   3      219.20      244.77     24.59 o
  -5   5   3      378.98      431.26     35.42 o
  -4   5   3      207.44      249.47     18.67 o
  -3   5   3      197.29      303.81     14.71 o
  -2   5   3       83.42       75.11      7.66 o
  -1   5   3     1521.17     1694.20     31.28 o
   0   5   3       68.27       52.89      7.41 o
   1   5   3      112.75      169.19     11.21 o
   2   5   3     1068.83     1301.45     27.61 o
   3   5   3       58.90       60.04      7.70 o
   4   5   3        0.10        7.04      6.33 o
   5   5   3      727.62      756.44     22.09 o
   6   5   3        5.48        4.71      8.19 o
   7   5   3      166.25      186.96     18.74 o
   8   5   3       19.12        9.57     13.67 o
   9   5   3       12.79       -8.22     15.02 o
  10   5   3       41.65       72.72     22.28 o
  11   5   3       46.81       32.73     25.81 o
  12   5   3       19.05       -4.97     25.93 o
  13   5   3       10.85      -42.57     43.24 o
 -13   6   3       28.76       81.31     40.51 o
 -12   6   3        0.73      -22.92     23.32 o
 -11   6   3       16.70       31.32     18.90 o
 -10   6   3       49.22       52.02     17.11 o
  -9   6   3      601.69      629.69     31.86 o
  -8   6   3      374.86      439.86     32.24 o
  -7   6   3        0.43        5.73     10.90 o
  -6   6   3      280.90      303.84     23.73 o
  -5   6   3       17.93       20.82      9.74 o
  -4   6   3      478.26      523.64     24.66 o
  -3   6   3       21.12       22.51      6.99 o
  -2   6   3      171.32      199.23     11.00 o
  -1   6   3        0.40       -2.26      4.67 o
   0   6   3      841.42      829.08     25.60 o
   1   6   3      194.76      203.94     20.16 o
   2   6   3      259.92      239.32     18.39 o
   3   6   3      244.80      233.15     15.10 o
   4   6   3      220.39      227.64     12.91 o
   5   6   3       13.55        6.86      8.19 o
   6   6   3       36.24       20.12     11.08 o
   7   6   3     1242.93     1413.66     43.24 o
   8   6   3      368.47      409.99     35.19 o
   9   6   3      546.48      580.28     45.50 o
  10   6   3        0.03       -6.20     20.99 o
  11   6   3       75.08       84.60     31.13 o
  12   6   3        7.00       35.98     28.84 o
 -13   7   3       80.39       62.29     40.37 o
 -12   7   3       60.50      119.94     32.46 o
 -11   7   3        4.90       38.97     24.97 o
 -10   7   3       24.68        5.33     23.62 o
  -9   7   3       38.92        4.87     16.71 o
  -8   7   3      583.69      520.85     34.94 o
  -7   7   3        0.15       22.11     14.97 o
  -6   7   3      427.39      517.20     25.13 o
  -5   7   3        0.37        2.94      9.14 o
  -4   7   3        1.01        6.48      7.42 o
  -3   7   3        5.62       -2.38      7.73 o
  -2   7   3        1.70        4.75      6.84 o
  -1   7   3      306.52      336.60     17.12 o
   0   7   3       79.13       63.76      9.66 o
   1   7   3      120.11      115.35     11.67 o
   2   7   3       27.38       32.65      9.12 o
   3   7   3        2.77       -2.00      7.96 o
   4   7   3       33.62       59.07     11.93 o
   5   7   3       55.97       71.26     15.75 o
   6   7   3      321.45      343.18     22.45 o
   7   7   3       23.52       34.44     15.36 o
   8   7   3      287.17      307.10     34.61 o
   9   7   3        0.31      -18.01     18.01 o
  10   7   3      111.49      124.33     30.82 o
  11   7   3       15.51      -20.53     23.66 o
  12   7   3        0.62       15.07     29.61 o
 -12   8   3       11.17       29.92     36.72 o
 -11   8   3        9.04       48.38     27.03 o
 -10   8   3       88.42       54.15     27.65 o
  -9   8   3      227.11      227.67     35.65 o
  -8   8   3      193.95      157.00     40.22 o
  -7   8   3      641.52      634.04     37.59 o
  -6   8   3       75.82      100.99     19.41 o
  -5   8   3      875.59     1013.31     40.33 o
  -4   8   3        4.70       -2.85      9.46 o
  -3   8   3      639.75      633.02     30.98 o
  -2   8   3      371.56      377.01     25.82 o
  -1   8   3       86.07      113.28     12.89 o
   0   8   3       79.97       69.18     12.79 o
   1   8   3       37.77       51.83     10.35 o
   2   8   3       65.47       52.99     12.39 o
   3   8   3        2.79       26.89     10.19 o
   4   8   3        2.07       19.96     10.80 o
   5   8   3      628.16      660.07     39.59 o
   6   8   3      441.15      367.81     24.66 o
   7   8   3       17.50       32.19     16.21 o
   8   8   3        2.93       22.42     21.80 o
   9   8   3      145.06      132.50     30.57 o
  10   8   3        7.45       29.91     25.31 o
  11   8   3        1.07       -3.11     26.04 o
 -12   9   3       22.96       19.66     54.51 o
 -11   9   3       13.15       56.88     27.16 o
 -10   9   3      184.81      174.17     35.28 o
  -9   9   3      157.32       81.65     33.63 o
  -8   9   3      112.72      148.32     25.33 o
  -7   9   3        8.10       -8.69     15.97 o
  -6   9   3     1308.50     1327.34     61.06 o
  -5   9   3        7.64       40.12     25.24 o
  -4   9   3      587.32      613.58     40.56 o
  -3   9   3       62.09       67.86     16.44 o
  -2   9   3       74.34       55.58     14.69 o
  -1   9   3      274.46      265.87     35.85 o
   0   9   3        6.77       13.45     11.28 o
   1   9   3        4.45       -0.67     10.64 o
   2   9   3       64.97      135.00     17.49 o
   3   9   3       49.15       43.85     12.08 o
   4   9   3     2606.64     2778.92     54.76 o
   5   9   3      320.61      317.83     24.48 o
   6   9   3        0.01      -13.06     13.88 o
   7   9   3      224.15      244.90     29.26 o
   8   9   3       10.66        9.12     20.91 o
   9   9   3       38.99       32.27     24.87 o
  10   9   3       24.96       -4.16     26.44 o
  11   9   3       56.70       94.73     35.32 o
 -11  10   3        0.17       76.40     36.27 o
 -10  10   3       14.57       65.70     48.28 o
  -9  10   3       15.08       48.46     28.07 o
  -8  10   3        7.68      -23.49     23.49 o
  -7  10   3      262.14      269.56     37.63 o
  -6  10   3       88.28       65.10     24.53 o
  -5  10   3     1202.54     1230.44     73.79 o
  -4  10   3      133.03      154.91     27.71 o
  -3  10   3      211.10      198.57     23.72 o
  -2  10   3      322.80      325.72     27.25 o
  -1  10   3       26.40       42.92     14.85 o
   0  10   3      744.83      786.48     36.77 o
   1  10   3      710.57      788.29     41.04 o
   2  10   3      790.82      760.03     34.62 o
   3  10   3       88.91       84.24     16.78 o
   4  10   3      518.69      486.99     36.43 o
   5  10   3        3.66        2.38     14.70 o
   6  10   3        3.17       26.85     19.44 o
   7  10   3       91.34      119.36     31.65 o
   8  10   3       13.99       12.63     23.13 o
   9  10   3        2.92       16.32     26.47 o
  10  10   3       17.31       -6.02     43.77 o
 -10  11   3       24.04       14.25     46.70 o
  -9  11   3       27.14       19.42     34.61 o
  -8  11   3      100.30       43.71     29.67 o
  -7  11   3      156.87      177.80     41.16 o
  -6  11   3       46.99       58.95     26.91 o
  -5  11   3       53.26       63.99     28.57 o
  -4  11   3      142.27      111.35     27.27 o
  -3  11   3       14.95      -16.55     23.49 o
  -2  11   3       45.22       41.23     21.42 o
  -1  11   3      659.29      599.48     44.70 o
   0  11   3      104.06      108.01     23.88 o
   1  11   3      408.79      404.13     30.96 o
   2  11   3      160.31      131.95     22.21 o
   3  11   3       37.85       36.88     16.00 o
   4  11   3       41.23       42.81     17.32 o
   5  11   3        0.60      -15.49     15.49 o
   6  11   3       74.39       43.57     27.31 o
   7  11   3       57.67       59.40     36.57 o
   8  11   3       23.19       47.98     33.85 o
   9  11   3       15.83       59.20     36.69 o
  -9  12   3      137.95       94.14     38.82 o
  -8  12   3       44.10       18.57     32.00 o
  -7  12   3       57.41       72.93     34.30 o
  -6  12   3      165.52      112.43     48.13 o
  -5  12   3       36.39        7.01     25.18 o
  -4  12   3       30.71       25.35     24.68 o
  -3  12   3        1.96       16.30     22.67 o
  -2  12   3        0.19        9.53     20.42 o
  -1  12   3        5.13       32.26     21.93 o
   0  12   3      101.94      110.70     27.54 o
   1  12   3       40.06       27.68     22.11 o
   2  12   3       79.55       74.99     26.78 o
   3  12   3       51.22       30.37     23.47 o
   4  12   3        9.52        6.00     22.87 o
   5  12   3       17.47      -18.26     21.24 o
   6  12   3       59.40       -8.34     81.53 o
   7  12   3       38.91       41.42     72.03 o
   8  12   3        6.55       88.65     55.41 o
  -7  13   3        0.10       11.14     29.34 o
  -6  13   3        3.62      -56.42     64.04 o
  -5  13   3        0.32        8.51     30.83 o
  -4  13   3        1.65       19.64     26.26 o
  -3  13   3       24.41        8.56     24.81 o
  -2  13   3        9.98        8.56     22.60 o
  -1  13   3       21.43        0.74     22.67 o
   0  13   3        2.94      -20.75     20.75 o
   1  13   3        5.04       -5.35     21.92 o
   2  13   3        5.46       13.32     23.07 o
   3  13   3      114.07      123.09     31.45 o
   4  13   3        0.08      -25.24     25.24 o
   5  13   3        4.32       24.76     28.47 o
   6  13   3       12.87      -35.86     65.70 o
  -5  14   3        1.53      -13.97     28.76 o
  -4  14   3       14.78      -23.42     29.40 o
  -3  14   3        2.18      -14.64     25.36 o
  -2  14   3       53.38       85.90     32.92 o
  -1  14   3       44.75       25.61     27.34 o
   0  14   3        9.53        5.49     25.00 o
   1  14   3       51.47       16.92     35.56 o
   2  14   3        7.30        4.18     25.45 o
   3  14   3        0.00       14.74     28.08 o
   4  14   3       15.62       -7.21     28.90 o
 -15   0   4       13.87      -17.04     33.83 o
 -14   0   4       12.10      -15.82     28.90 o
 -13   0   4       18.13       19.76     28.53 o
 -12   0   4       16.70       25.33     26.31 o
 -11   0   4       11.90       10.13     37.99 o
 -10   0   4       21.12       23.43     19.57 o
  -9   0   4     1964.50     2116.45     75.53 o
  -8   0   4     1377.58     1394.18     43.87 o
  -7   0   4        0.55       -4.34      8.40 o
  -6   0   4     1568.55     1530.60     35.98 o
  -5   0   4      425.58      481.26     23.42 o
  -4   0   4      314.37      305.52     17.87 o
  -3   0   4     1654.92     1600.12     30.04 o
  -2   0   4    84027.71    77697.63    819.56 o
  -1   0   4    10588.64    10108.11    117.03 o
   0   0   4    25535.03    23112.70    252.30 o
   1   0   4    75910.52    69074.59    861.60 o
   2   0   4     1978.54     1797.36     85.09 o
   3   0   4     1845.87     1878.38     57.22 o
   4   0   4      952.03     1021.08     44.44 o
   5   0   4     1292.51     1369.79     55.71 o
   6   0   4       10.60        4.96     15.89 o
   7   0   4      554.50      483.63     43.61 o
   8   0   4      521.10      517.06     46.96 o
   9   0   4      746.00      769.63     59.87 o
  10   0   4      104.57       90.52     25.25 o
  11   0   4      367.45      341.72     78.87 o
  12   0   4       21.18       32.03     26.02 o
  13   0   4        1.02       33.26     30.65 o
 -15   1   4       23.14        9.29     26.42 o
 -14   1   4       10.62        8.55     22.80 o
 -13   1   4        0.01      -17.83     17.83 o
 -12   1   4       41.23       25.15     18.80 o
 -11   1   4       60.23       41.69     16.94 o
 -10   1   4      116.54      132.06     17.72 o
  -9   1   4        7.25       10.09     10.07 o
  -8   1   4       76.61      104.14     20.12 o
  -7   1   4      586.22      560.39     18.38 o
  -6   1   4       87.53      118.07     10.41 o
  -5   1   4       25.96       12.30      7.40 o
  -4   1   4     1104.81      964.23     45.42 o
  -3   1   4    40859.36    38493.51    333.50 o
  -2   1   4    48174.02    43928.34    352.44 o
  -1   1   4     1448.07     1396.93     21.98 o
   0   1   4      186.98      156.45      8.23 o
   1   1   4    20205.38    18926.30    193.21 o
   2   1   4    57210.64    53735.85    479.12 o
   3   1   4     1031.27     1048.12     29.87 o
   4   1   4      536.44      588.09     38.28 o
   5   1   4       93.39      135.13     16.56 o
   6   1   4        0.13        9.65     11.65 o
   7   1   4       15.80       21.60     14.28 o
   8   1   4      212.63      190.26     20.88 o
   9   1   4      743.03      822.41     37.06 o
  10   1   4       30.80       17.16     17.91 o
  11   1   4        5.29      -12.24     17.12 o
  12   1   4       66.54       46.47     20.99 o
  13   1   4      102.73      109.48     28.56 o
 -15   2   4       20.19       14.06     25.85 o
 -14   2   4        9.41       43.08     25.38 o
 -13   2   4      394.62      410.52     51.75 o
 -12   2   4      118.51      153.69     25.30 o
 -11   2   4       32.79       28.01     16.51 o
 -10   2   4       92.89      112.68     17.47 o
  -9   2   4        2.08        6.43     10.02 o
  -8   2   4      559.05      663.93     33.39 o
  -7   2   4       99.94      120.99     14.45 o
  -6   2   4      114.33      111.17     16.90 o
  -5   2   4     1544.89     1575.60     37.11 o
  -4   2   4     1548.85     1455.32     67.18 o
  -3   2   4     6505.45     6270.11     75.47 o
  -2   2   4     1539.64     1557.92     24.68 o
  -1   2   4      861.49      801.39     16.97 o
   0   2   4     1373.20     1216.60     18.01 o
   1   2   4     4136.33     3995.92     42.55 o
   2   2   4     6058.03     5701.77     55.46 o
   3   2   4      666.61      598.32     15.06 o
   4   2   4      332.45      313.49     16.99 o
   5   2   4     1951.32     1856.22     29.71 o
   6   2   4       39.54       35.51      9.72 o
   7   2   4       94.28       94.11     15.18 o
   8   2   4        9.38       -1.34     11.90 o
   9   2   4        2.99       11.84     13.85 o
  10   2   4       82.77       74.72     22.29 o
  11   2   4      113.94      139.81     32.10 o
  12   2   4        1.01      -18.87     18.87 o
  13   2   4       31.63       48.18     23.55 o
 -14   3   4      196.46      228.40     48.44 o
 -13   3   4      440.39      400.33     40.05 o
 -12   3   4      405.66      504.97     37.37 o
 -11   3   4      303.75      258.03     27.20 o
 -10   3   4       35.52       31.64     13.27 o
  -9   3   4        7.29        6.65     11.83 o
  -8   3   4        2.33       15.28     19.65 o
  -7   3   4      141.64      142.12     16.86 o
  -6   3   4        0.70       -5.51      9.38 o
  -5   3   4     1215.75     1105.67     31.71 o
  -4   3   4     4217.15     4178.80     76.91 o
  -3   3   4       29.12       35.12      9.37 o
  -2   3   4        0.31       -1.27      5.31 o
  -1   3   4      128.07      115.15      8.50 o
   0   3   4       17.25       13.92      4.04 o
   1   3   4       11.61       27.06      4.81 o
   2   3   4      246.32      216.50      9.26 o
   3   3   4       14.35       12.59      5.20 o
   4   3   4        5.68        2.53      5.72 o
   5   3   4       24.86       19.42      7.73 o
   6   3   4       93.52       94.60     10.88 o
   7   3   4      191.42      195.88     19.09 o
   8   3   4        1.12       13.70     12.69 o
   9   3   4       10.91        4.77     14.97 o
  10   3   4        1.51       -0.29     16.41 o
  11   3   4       70.14       47.44     21.90 o
  12   3   4        0.70      -19.68     21.45 o
  13   3   4       12.91       21.23     28.39 o
 -14   4   4       64.54      115.09     28.44 o
 -13   4   4       63.20       60.12     23.69 o
 -12   4   4       32.18       67.86     21.79 o
 -11   4   4      595.67      608.35     38.27 o
 -10   4   4       65.92       75.80     17.41 o
  -9   4   4        4.86       -6.86     13.33 o
  -8   4   4      522.17      558.04     30.48 o
  -7   4   4      106.49      113.66     16.20 o
  -6   4   4       36.31       43.99      9.17 o
  -5   4   4      550.41      474.86     44.04 o
  -4   4   4       43.06       27.94      9.40 o
  -3   4   4     1635.02     1827.85     39.81 o
  -2   4   4       24.06       17.90      5.49 o
  -1   4   4      722.35      713.26     16.62 o
   0   4   4      229.27      292.29      9.90 o
   1   4   4      135.21      188.16     12.40 o
   2   4   4      304.95      317.44     11.45 o
   3   4   4       64.79       89.45      8.05 o
   4   4   4      130.14      121.39     14.19 o
   5   4   4       20.60       20.00      7.60 o
   6   4   4      301.76      304.41     16.04 o
   7   4   4        2.37       16.12     12.04 o
   8   4   4      258.24      271.50     23.68 o
   9   4   4      260.68      206.66     37.13 o
  10   4   4       17.29       -2.57     16.97 o
  11   4   4        6.65       -6.00     19.91 o
  12   4   4       21.85       21.96     23.73 o
  13   4   4        7.84      -26.73     26.73 o
 -14   5   4       13.73       32.95     25.74 o
 -13   5   4        2.65      -14.98     20.16 o
 -12   5   4        9.58      -19.14     21.68 o
 -11   5   4       33.61       26.54     18.02 o
 -10   5   4       87.55      114.85     21.67 o
  -9   5   4      308.04      338.03     46.97 o
  -8   5   4       57.56       61.22     15.42 o
  -7   5   4       64.08       85.35     29.02 o
  -6   5   4      492.04      578.87     33.31 o
  -5   5   4      216.84      264.34     23.76 o
  -4   5   4        5.56        2.18      8.17 o
  -3   5   4     2743.38     2957.23     74.57 o
  -2   5   4      521.61      480.37     22.28 o
  -1   5   4     1703.54     1739.81     36.24 o
   0   5   4      632.48      655.86     25.13 o
   1   5   4     1260.38     1277.43     26.75 o
   2   5   4     2068.36     2204.81     31.55 o
   3   5   4     2194.67     2305.62     33.02 o
   4   5   4       43.31       51.95     10.32 o
   5   5   4      164.70      151.13     12.51 o
   6   5   4      163.24      171.61     17.90 o
   7   5   4      322.30      358.05     23.87 o
   8   5   4      113.39      101.33     18.29 o
   9   5   4      228.23      210.93     23.33 o
  10   5   4       34.25       10.53     21.62 o
  11   5   4        7.02       -3.19     24.99 o
  12   5   4        0.01      -19.05     33.01 o
  13   5   4        7.29      -16.33     30.53 o
 -13   6   4        0.35      -14.92     30.21 o
 -12   6   4        0.48       12.86     27.00 o
 -11   6   4       67.10       78.39     20.98 o
 -10   6   4       78.27       65.00     22.71 o
  -9   6   4       46.23       55.95     17.95 o
  -8   6   4      111.71      115.35     19.81 o
  -7   6   4        6.85       -2.13     15.57 o
  -6   6   4       29.83       15.13     17.74 o
  -5   6   4       86.17      122.64     13.82 o
  -4   6   4       39.32       54.57     10.39 o
  -3   6   4      187.38      189.21     14.10 o
  -2   6   4     1017.19     1091.82     22.45 o
  -1   6   4      235.30      240.38     10.73 o
   0   6   4        0.08       17.78      7.07 o
   1   6   4      639.50      673.12     21.31 o
   2   6   4       32.06       29.73      8.91 o
   3   6   4        7.70        0.95      6.08 o
   4   6   4        2.42       -2.68      8.23 o
   5   6   4      144.36      162.88     15.71 o
   6   6   4       41.09       47.28     12.91 o
   7   6   4        0.57       18.44     15.07 o
   8   6   4      270.17      237.09     29.59 o
   9   6   4      183.63      265.71     34.94 o
  10   6   4      136.24      111.87     29.55 o
  11   6   4       45.45       24.67     28.42 o
  12   6   4       11.14      -18.89     27.92 o
 -13   7   4        3.06        0.17     31.89 o
 -12   7   4        1.95       -2.47     24.94 o
 -11   7   4       90.16      117.99     27.66 o
 -10   7   4      557.63      617.11     40.55 o
  -9   7   4       64.10       38.41     19.23 o
  -8   7   4       99.14      105.90     26.73 o
  -7   7   4        0.69       -8.22     12.62 o
  -6   7   4      714.07      767.32     29.66 o
  -5   7   4       25.26       24.84     10.14 o
  -4   7   4      285.61      266.92     17.43 o
  -3   7   4     1364.12     1469.68     30.32 o
  -2   7   4        3.47       -5.94      5.94 o
  -1   7   4      726.97      732.86     24.37 o
   0   7   4      711.35      723.31     23.20 o
   1   7   4      473.11      486.11     20.06 o
   2   7   4     1018.22     1101.10     29.25 o
   3   7   4      299.95      327.74     25.19 o
   4   7   4       37.78       51.15     12.33 o
   5   7   4      574.41      505.75     24.53 o
   6   7   4       12.67       14.83     12.00 o
   7   7   4        4.51        2.92     15.66 o
   8   7   4        0.41       -0.99     17.64 o
   9   7   4       61.49       43.90     25.14 o
  10   7   4      130.26      115.39     30.70 o
  11   7   4        7.37      -24.12     24.12 o
  12   7   4       50.72       -8.95     34.46 o
 -12   8   4       55.86      103.34     31.81 o
 -11   8   4       81.70      115.13     36.66 o
 -10   8   4      201.90      171.60     27.88 o
  -9   8   4       22.54       40.70     25.93 o
  -8   8   4      844.40      787.17     43.53 o
  -7   8   4      174.05      184.58     24.84 o
  -6   8   4      276.16      254.46     25.60 o
  -5   8   4      571.89      645.09     38.84 o
  -4   8   4     1259.56     1263.40     59.69 o
  -3   8   4        0.87        2.09     11.07 o
  -2   8   4        0.27        2.96      8.36 o
  -1   8   4       91.47       88.46     11.71 o
   0   8   4       17.70        7.21      8.09 o
   1   8   4       10.58       17.50      9.23 o
   2   8   4        4.92       20.95      9.77 o
   3   8   4        9.16        2.25      9.45 o
   4   8   4      629.50      588.65     35.18 o
   5   8   4      435.97      480.18     23.94 o
   6   8   4        1.04        0.29     12.50 o
   7   8   4       36.89       22.79     17.14 o
   8   8   4        9.36       24.22     22.15 o
   9   8   4      200.02      167.98     32.37 o
  10   8   4        4.96       -5.79     23.29 o
  11   8   4       82.96       54.12     31.57 o
 -12   9   4       11.63       16.88     31.84 o
 -11   9   4      114.22      109.16     37.19 o
 -10   9   4      134.17       85.07     25.87 o
  -9   9   4        0.97       44.99     20.47 o
  -8   9   4       70.36       35.34     19.62 o
  -7   9   4       92.85       91.31     28.30 o
  -6   9   4      455.24      478.54     42.19 o
  -5   9   4      568.53      521.48     42.52 o
  -4   9   4        6.13      -12.39     12.39 o
  -3   9   4        8.95        1.00     12.40 o
  -2   9   4       15.72       14.40     11.77 o
  -1   9   4        6.38        1.69     11.60 o
   0   9   4       94.93      110.55     16.13 o
   1   9   4        6.30      -10.52     10.64 o
   2   9   4      135.80      126.28     21.30 o
   3   9   4      601.95      565.79     26.43 o
   4   9   4      273.31      270.22     21.24 o
   5   9   4      414.04      377.92     24.94 o
   6   9   4       76.57       74.32     24.73 o
   7   9   4      100.61       87.02     23.31 o
   8   9   4       12.32       15.42     21.87 o
   9   9   4       58.20      114.19     30.37 o
  10   9   4       37.75       46.40     29.23 o
 -11  10   4        7.44       12.66     45.12 o
 -10  10   4        2.22       19.04     37.06 o
  -9  10   4       42.04       60.62     29.67 o
  -8  10   4        7.30        1.19     23.72 o
  -7  10   4       70.30       57.93     53.32 o
  -6  10   4       60.87       49.71     24.62 o
  -5  10   4      228.86      255.19     35.83 o
  -4  10   4       24.64       44.66     23.59 o
  -3  10   4      782.30      752.53     57.60 o
  -2  10   4      201.48      187.27     30.67 o
  -1  10   4        3.99        8.42     16.47 o
   0  10   4      179.40      191.06     27.19 o
   1  10   4        4.23       -1.34     13.91 o
   2  10   4      606.23      604.16     32.17 o
   3  10   4        9.45       19.94     14.32 o
   4  10   4      191.06      202.27     23.78 o
   5  10   4       13.40        0.35     15.69 o
   6  10   4       68.19       64.25     17.75 o
   7  10   4        0.50        5.36     21.73 o
   8  10   4       14.78        7.29     23.98 o
   9  10   4        0.60        4.18     25.92 o
  10  10   4       17.19       -5.09     28.96 o
 -10  11   4        4.75       36.35     39.79 o
  -9  11   4       84.70       50.03     68.25 o
  -8  11   4      420.74      461.49     50.93 o
  -7  11   4       70.29       35.81     27.24 o
  -6  11   4       75.93       25.74     25.32 o
  -5  11   4        0.26      -16.98     19.43 o
  -4  11   4      118.57      128.44     29.27 o
  -3  11   4      336.35      327.52     98.84 o
  -2  11   4       40.40       21.34     19.93 o
  -1  11   4       33.53       49.59     21.86 o
   0  11   4       20.47       39.72     20.09 o
   1  11   4       19.11       21.59     19.36 o
   2  11   4      236.30      228.07     43.30 o
   3  11   4       84.86       56.65     21.17 o
   4  11   4      289.62      268.25     38.39 o
   5  11   4        8.42       -3.10     18.88 o
   6  11   4        0.29      -13.01     28.63 o
   7  11   4       33.85       71.24     49.87 o
   8  11   4      198.68      289.70     82.32 o
   9  11   4       28.01       43.53     60.16 o
  -9  12   4       42.74       54.78     34.12 o
  -8  12   4        3.00       34.67     30.97 o
  -7  12   4       16.89      -11.17     27.53 o
  -6  12   4       14.94       -4.06     24.01 o
  -5  12   4        8.68        3.18     25.39 o
  -4  12   4       13.08       11.32     23.35 o
  -3  12   4       96.67      123.90     30.28 o
  -2  12   4       90.99       70.11     26.83 o
  -1  12   4       79.78       64.33     25.62 o
   0  12   4       34.39        8.62     25.58 o
   1  12   4      122.98      152.13     29.80 o
   2  12   4      150.08      135.10     28.94 o
   3  12   4        8.28      -12.75     21.31 o
   4  12   4       95.34      114.65     27.73 o
   5  12   4        4.05       -5.85     21.93 o
   6  12   4        0.02       15.05     30.07 o
   7  12   4      130.77      231.92     71.24 o
  -7  13   4       12.04      -46.61     54.69 o
  -6  13   4        4.05      -14.05     29.06 o
  -5  13   4       26.87       45.76     29.79 o
  -4  13   4       28.62       10.38     26.86 o
  -3  13   4       30.06       -5.58     24.15 o
  -2  13   4       30.30       13.22     24.82 o
  -1  13   4       55.40       64.23     40.83 o
   0  13   4       87.80       58.50     27.41 o
   1  13   4        5.43       -3.32     22.82 o
   2  13   4       53.88       37.09     28.39 o
   3  13   4        0.40        0.01     27.24 o
   4  13   4       38.80       70.50     30.99 o
   5  13   4        7.66      -25.43     26.62 o
   6  13   4       38.79       49.49     73.22 o
  -5  14   4       50.97       36.95     48.38 o
  -4  14   4       27.81       49.96     52.40 o
  -3  14   4        0.00        9.58     27.40 o
  -2  14   4       33.15       14.83     28.65 o
  -1  14   4        0.19      -23.77     23.77 o
   0  14   4       78.26      114.62     35.14 o
   1  14   4       29.31       22.10     28.01 o
   2  14   4        0.14      -24.77     24.77 o
   3  14   4        1.92       12.49     27.85 o
   4  14   4       17.18      -17.00     31.40 o
 -15   1   5       12.29       -6.87     24.91 o
 -14   1   5       19.33        9.45     22.43 o
 -13   1   5      139.03       94.07     25.17 o
 -12   1   5      178.58      104.07     33.82 o
 -11   1   5       19.39       25.86     14.01 o
 -10   1   5      239.14      230.68     21.50 o
  -9   1   5       27.02       18.14     10.82 o
  -8   1   5      666.01      673.80     30.44 o
  -7   1   5      130.46      140.61     14.87 o
  -6   1   5      303.40      376.50     18.06 o
  -5   1   5      957.07     1021.71     25.59 o
  -4   1   5     4446.52     4259.19     56.30 o
  -3   1   5    23101.39    21844.46    183.72 o
  -2   1   5    22152.45    19688.39    165.19 o
  -1   1   5     2693.36     2592.42     33.85 o
   0   1   5      128.19      194.93     12.80 o
   1   1   5    20966.09    19131.98    178.19 o
   2   1   5    19155.97    18490.93    193.49 o
   3   1   5       50.18       52.81      7.64 o
   4   1   5      781.96      729.04     28.44 o
   5   1   5      161.29      213.93     28.33 o
   6   1   5      174.45      180.85     20.95 o
   7   1   5        0.13        5.03     13.94 o
   8   1   5      150.56      146.02     36.33 o
   9   1   5      428.19      426.53     30.50 o
  10   1   5       37.77       32.87     18.26 o
  11   1   5        7.13        4.32     23.08 o
  12   1   5        8.31        4.62     18.43 o
  13   1   5       19.57       21.64     28.79 o
 -15   2   5       11.95       -9.90     25.11 o
 -14   2   5       57.00       39.36     24.22 o
 -13   2   5        0.00       -9.96     18.90 o
 -12   2   5      786.69      799.57     49.47 o
 -11   2   5      824.30      924.76     38.35 o
 -10   2   5        0.77        4.36     12.82 o
  -9   2   5        8.80        1.43      9.76 o
  -8   2   5       15.80        5.02      9.76 o
  -7   2   5       21.71        1.91      8.08 o
  -6   2   5      727.56      788.85     25.76 o
  -5   2   5      675.43      761.59     26.58 o
  -4   2   5      671.91      635.57     21.56 o
  -3   2   5     4229.47     4110.41     48.88 o
  -2   2   5     1285.40     1252.87     19.29 o
  -1   2   5      667.64      616.48     16.32 o
   0   2   5      227.80      214.26      8.14 o
   1   2   5     4481.59     4075.16     44.57 o
   2   2   5     3851.76     3698.20     44.02 o
   3   2   5      111.14      121.12      9.61 o
   4   2   5     2097.11     2201.92     32.35 o
   5   2   5        0.06       -7.46      7.46 o
   6   2   5       99.56       95.21     14.33 o
   7   2   5      333.14      318.14     23.08 o
   8   2   5        1.08      -12.71     12.71 o
   9   2   5        3.84        8.81     15.27 o
  10   2   5       94.80       86.92     21.39 o
  11   2   5        1.53       -6.01     19.29 o
  12   2   5        6.07       31.77     22.97 o
  13   2   5       50.37       42.11     23.40 o
 -14   3   5       53.24       65.09     26.92 o
 -13   3   5       48.79       13.34     20.77 o
 -12   3   5        3.80        1.81     17.55 o
 -11   3   5      443.58      418.84     34.02 o
 -10   3   5      189.67      190.94     20.35 o
  -9   3   5      626.43      556.22     28.04 o
  -8   3   5        7.52       14.81     12.00 o
  -7   3   5       27.39       33.72     12.43 o
  -6   3   5     1237.96     1230.64     45.53 o
  -5   3   5     5556.33     6456.45     93.71 o
  -4   3   5      535.35      665.20     24.39 o
  -3   3   5      724.59      656.42     19.12 o
  -2   3   5       21.23       18.60      7.13 o
  -1   3   5     1076.94     1117.78     22.52 o
   0   3   5      806.26      854.55     16.13 o
   1   3   5      211.31      219.96     11.93 o
   2   3   5     3672.72     3647.72     41.15 o
   3   3   5      513.16      628.73     18.59 o
   4   3   5       47.36       33.98      7.24 o
   5   3   5      543.40      510.15     17.44 o
   6   3   5      395.84      407.70     33.87 o
   7   3   5       82.12       96.69     16.39 o
   8   3   5      472.05      466.80     29.18 o
   9   3   5      119.74      163.99     22.71 o
  10   3   5       15.78       10.78     16.04 o
  11   3   5        8.56       18.81     19.56 o
  12   3   5       17.21        7.55     22.61 o
  13   3   5        5.05      -23.77     23.77 o
 -14   4   5        9.25       34.56     24.77 o
 -13   4   5       23.43      -12.90     19.30 o
 -12   4   5      191.60      168.96     25.74 o
 -11   4   5        0.22        8.13     14.52 o
 -10   4   5        8.40       26.53     14.17 o
  -9   4   5      138.44      136.64     24.79 o
  -8   4   5      142.44      128.01     18.58 o
  -7   4   5        6.20        5.14     11.11 o
  -6   4   5      625.46      705.48     29.10 o
  -5   4   5      183.94      179.78     16.52 o
  -4   4   5     3505.07     3760.74     63.09 o
  -3   4   5     1328.09     1257.16     28.91 o
  -2   4   5      187.56      237.63     13.20 o
  -1   4   5     1325.86     1203.81     32.92 o
   0   4   5      387.65      364.50     11.06 o
   1   4   5        3.49        8.25      4.51 o
   2   4   5      608.81      622.32     15.91 o
   3   4   5     5831.75     6304.62     64.82 o
   4   4   5     1556.16     1717.23     32.18 o
   5   4   5       31.73       21.25     10.02 o
   6   4   5        0.93       11.41     10.26 o
   7   4   5       42.95       42.53     13.96 o
   8   4   5       95.24       74.88     20.83 o
   9   4   5       78.28       75.92     29.74 o
  10   4   5       15.02       -9.74     16.76 o
  11   4   5      136.17      187.41     32.39 o
  12   4   5        7.36        7.09     23.76 o
  13   4   5        2.79       -6.01     29.89 o
 -14   5   5       15.38       21.69     24.67 o
 -13   5   5       35.81       36.63     22.48 o
 -12   5   5        9.88       14.53     19.07 o
 -11   5   5        0.03       53.56     20.08 o
 -10   5   5      118.46      114.66     21.06 o
  -9   5   5      115.02       77.63     23.08 o
  -8   5   5       13.06       18.09     13.72 o
  -7   5   5       58.11       52.81     28.49 o
  -6   5   5       15.38       28.29     11.91 o
  -5   5   5        9.85       26.00     10.90 o
  -4   5   5       39.47       25.55      9.26 o
  -3   5   5        6.91       -3.31      6.51 o
  -2   5   5      230.56      275.48     13.99 o
  -1   5   5      107.18       98.33      7.55 o
   0   5   5     1682.48     1618.71     30.75 o
   1   5   5      214.11      206.47     10.07 o
   2   5   5      182.53      199.70     10.33 o
   3   5   5      157.84      171.60     10.57 o
   4   5   5      120.88      133.30     10.54 o
   5   5   5       21.13        7.19     10.90 o
   6   5   5        0.03        2.23     10.39 o
   7   5   5      501.70      518.01     37.79 o
   8   5   5        2.94        6.90     14.21 o
   9   5   5        9.65       24.60     22.75 o
  10   5   5      414.69      398.57     43.93 o
  11   5   5       24.29        9.96     37.02 o
  12   5   5        9.34       17.17     29.54 o
 -13   6   5       25.35        9.30     26.12 o
 -12   6   5       24.03       13.06     24.45 o
 -11   6   5      244.98      247.14     27.33 o
 -10   6   5        9.26       -1.11     16.12 o
  -9   6   5       53.77       30.59     16.98 o
  -8   6   5     1515.42     1599.58     98.29 o
  -7   6   5      149.27      137.35     19.25 o
  -6   6   5       71.32       66.58     14.68 o
  -5   6   5       30.94       44.37     12.03 o
  -4   6   5      247.43      230.48     16.33 o
  -3   6   5     2468.98     2578.86     49.34 o
  -2   6   5      505.96      586.96     17.19 o
  -1   6   5      348.31      331.57     12.45 o
   0   6   5       37.37       31.21     10.50 o
   1   6   5      605.25      675.66     21.86 o
   2   6   5     1117.77     1224.94     29.48 o
   3   6   5        1.18        3.99      7.78 o
   4   6   5      181.71      235.35     15.83 o
   5   6   5       15.74        8.60     10.13 o
   6   6   5      238.27      183.43     20.30 o
   7   6   5       48.58       28.85     16.75 o
   8   6   5      255.33      270.87     29.77 o
   9   6   5      329.87      395.46     53.66 o
  10   6   5      344.60      357.65     62.53 o
  11   6   5       44.07       42.14     29.65 o
  12   6   5        2.67       -0.64     28.64 o
 -13   7   5        4.31       48.59     39.97 o
 -12   7   5       12.39       35.10     32.33 o
 -11   7   5       54.63       42.50     26.76 o
 -10   7   5      820.11      774.89     54.38 o
  -9   7   5      483.85      564.04     58.27 o
  -8   7   5       68.91       58.44     15.69 o
  -7   7   5       68.75       73.62     15.28 o
  -6   7   5      367.67      311.79     21.48 o
  -5   7   5      171.61      179.76     30.48 o
  -4   7   5      103.30      113.86     13.58 o
  -3   7   5     1230.10     1215.70     27.80 o
  -2   7   5      841.76      915.58     34.18 o
  -1   7   5       22.50       19.45      8.05 o
   0   7   5      279.20      340.62     17.29 o
   1   7   5      461.43      412.51     19.35 o
   2   7   5     1308.42     1217.02     43.95 o
   3   7   5       26.79       13.03      9.81 o
   4   7   5      433.91      459.60     23.79 o
   5   7   5        7.95        2.37     10.98 o
   6   7   5        1.30        7.90     13.56 o
   7   7   5      122.13      101.82     20.42 o
   8   7   5       74.82       88.87     21.89 o
   9   7   5      836.09      761.43     88.25 o
  10   7   5        7.06      -11.84     23.77 o
  11   7   5       12.34       34.11     30.04 o
 -12   8   5        1.09       31.49     27.84 o
 -11   8   5        8.93        9.09     26.49 o
 -10   8   5       23.27       31.43     21.18 o
  -9   8   5       64.12       71.66     21.85 o
  -8   8   5       39.34        4.29     17.00 o
  -7   8   5      198.58      155.27     22.92 o
  -6   8   5      140.80      162.29     21.94 o
  -5   8   5     1012.73      938.18     52.16 o
  -4   8   5      106.00       79.00     21.47 o
  -3   8   5      410.77      433.83     24.48 o
  -2   8   5       71.59       82.09     12.40 o
  -1   8   5       17.54        7.56      8.51 o
   0   8   5        1.93        0.18      8.35 o
   1   8   5      215.61      223.13     18.28 o
   2   8   5      829.60      883.66     28.75 o
   3   8   5      140.60      147.05     16.70 o
   4   8   5     1349.06     1413.77     35.91 o
   5   8   5      105.12       68.05     14.19 o
   6   8   5       17.29       21.06     14.78 o
   7   8   5       11.57       27.03     17.66 o
   8   8   5       59.76       60.70     24.95 o
   9   8   5      110.16       69.23     41.70 o
  10   8   5        1.53       17.61     25.93 o
  11   8   5        0.00       13.02     27.97 o
 -12   9   5       56.39       85.38     42.00 o
 -11   9   5       35.17        2.79     56.99 o
 -10   9   5        0.13       18.73     21.62 o
  -9   9   5      140.65       93.69     24.71 o
  -8   9   5      145.67      140.84     38.07 o
  -7   9   5        3.69       -3.01     20.84 o
  -6   9   5      549.09      579.35     63.98 o
  -5   9   5     1983.13     2088.58     75.68 o
  -4   9   5       17.44       38.93     19.94 o
  -3   9   5      518.08      512.02     42.14 o
  -2   9   5      102.42      101.33     23.18 o
  -1   9   5        0.85       -3.90     12.91 o
   0   9   5       44.43       66.95     13.71 o
   1   9   5        2.49        6.32      9.50 o
   2   9   5     1522.33     1537.62     39.03 o
   3   9   5      760.25      794.59     36.70 o
   4   9   5      280.94      296.62     22.54 o
   5   9   5      206.51      235.44     20.51 o
   6   9   5       45.37       26.27     18.85 o
   7   9   5       70.42       41.57     20.61 o
   8   9   5       14.73       19.46     24.26 o
   9   9   5        5.84       13.73     26.26 o
  10   9   5       18.17        4.61     27.81 o
 -11  10   5        0.64      -12.66     44.33 o
 -10  10   5       49.00       62.33     31.47 o
  -9  10   5       50.26       22.25     27.93 o
  -8  10   5       58.32       57.29     41.72 o
  -7  10   5       93.00       87.14     29.30 o
  -6  10   5      286.82      264.75     36.31 o
  -5  10   5       75.79      131.14     46.39 o
  -4  10   5      228.61      198.35     32.02 o
  -3  10   5      362.06      285.60     35.38 o
  -2  10   5       33.86       20.84     18.77 o
  -1  10   5      442.30      540.47     42.76 o
   0  10   5        1.06      -13.61     14.18 o
   1  10   5       50.22       42.01     18.56 o
   2  10   5      127.73       76.99     19.80 o
   3  10   5      711.50      800.53     43.62 o
   4  10   5      602.77      612.86     41.25 o
   5  10   5        0.78       14.94     14.78 o
   6  10   5       71.32       62.14     23.17 o
   7  10   5       82.46      109.49     53.82 o
   8  10   5        1.20        6.12     31.06 o
   9  10   5       18.15       -5.45     33.45 o
 -10  11   5        0.95      -22.85     37.48 o
  -9  11   5        4.22      -30.50     30.50 o
  -8  11   5       17.85       20.42     29.08 o
  -7  11   5       43.25       12.98     25.09 o
  -6  11   5       28.35        3.86     23.61 o
  -5  11   5        0.19       -8.60     20.41 o
  -4  11   5      115.29       93.32     27.70 o
  -3  11   5      473.77      452.85     43.68 o
  -2  11   5      176.94      220.47     37.59 o
  -1  11   5      135.94      124.76     28.11 o
   0  11   5      422.84      398.49     40.39 o
   1  11   5      284.27      252.95     45.11 o
   2  11   5      493.26      502.97     39.23 o
   3  11   5      129.88      127.90     26.28 o
   4  11   5      111.28      105.81     26.90 o
   5  11   5       12.21       18.28     18.44 o
   6  11   5        3.54        4.03     36.18 o
   7  11   5       22.00       49.08     44.33 o
   8  11   5       58.78       42.74     58.57 o
  -9  12   5      205.42      232.19     77.12 o
  -8  12   5       32.53       24.67     39.40 o
  -7  12   5       27.93        3.56     54.94 o
  -6  12   5       84.03      106.02     32.90 o
  -5  12   5       16.14      -22.97     22.97 o
  -4  12   5      175.74      201.94     35.70 o
  -3  12   5       67.62       83.17     27.70 o
  -2  12   5       50.61       34.91     26.88 o
  -1  12   5       58.04        1.10     20.93 o
   0  12   5       32.10       69.40     26.88 o
   1  12   5      110.55      142.10     31.43 o
   2  12   5       42.59       42.84     24.41 o
   3  12   5      226.87      130.60     31.53 o
   4  12   5        2.10      -18.55     18.55 o
   5  12   5      111.25      139.64     26.82 o
   6  12   5        0.32        7.60     33.95 o
   7  12   5       98.58      170.18     64.91 o
  -7  13   5        5.53       -9.20     29.65 o
  -6  13   5       40.51       41.27     30.87 o
  -5  13   5        5.90      -35.42     70.66 o
  -4  13   5      106.97      159.78     41.63 o
  -3  13   5       44.92       78.16     29.86 o
  -2  13   5       42.68       40.36     26.66 o
  -1  13   5        0.14       -9.26     22.91 o
   0  13   5       37.22       -0.40     30.88 o
   1  13   5       18.68        3.14     21.39 o
   2  13   5       80.66       51.94     27.15 o
   3  13   5        4.64       -7.43     25.67 o
   4  13   5       11.48       -4.36     22.78 o
   5  13   5        9.68        2.14     22.92 o
   6  13   5        8.89       37.20     51.45 o
  -5  14   5       28.26       18.80     45.76 o
  -4  14   5       30.11       67.92     34.50 o
  -3  14   5       23.69        6.98     31.94 o
  -2  14   5       19.92        3.65     27.75 o
  -1  14   5        1.59      -19.82     26.24 o
   0  14   5       12.17      -25.62     25.62 o
   1  14   5       60.18      102.60     41.35 o
   2  14   5       15.51      -11.25     28.64 o
   3  14   5       81.00       60.51     34.13 o
 -15   0   6       28.76       77.05     39.99 o
 -14   0   6        0.72       -5.71     29.38 o
 -13   0   6        8.13       16.21     26.55 o
 -12   0   6      435.47      435.94     48.97 o
 -11   0   6      572.69      584.46     50.63 o
 -10   0   6      180.03      231.28     34.13 o
  -9   0   6       16.06        5.16     14.02 o
  -8   0   6       85.50       37.55     14.84 o
  -7   0   6       98.19      107.41     13.14 o
  -6   0   6     4867.44     4386.65     83.64 o
  -5   0   6     7208.94     6883.70    110.89 o
  -4   0   6     1206.09     1116.50     27.71 o
  -3   0   6        8.70       11.25      6.97 o
  -2   0   6       20.97       17.29      7.33 o
  -1   0   6    29331.75    26761.46    295.36 o
   0   0   6     1040.05      838.85     24.85 o
   1   0   6     4507.81     4279.58     74.88 o
   2   0   6      115.70       90.49     19.00 o
   3   0   6     2987.93     3080.19     83.41 o
   4   0   6    10551.32     9651.24    246.17 o
   5   0   6      316.69      321.73     34.16 o
   6   0   6      176.63      206.93     33.07 o
   7   0   6        3.83       23.43     45.12 o
   8   0   6       30.90       10.76     25.10 o
   9   0   6     1049.67     1273.85     75.41 o
  10   0   6      676.03      507.60     58.14 o
  11   0   6      124.58      148.11     61.96 o
  12   0   6        1.12       30.06     27.31 o
  13   0   6        0.67      -14.82     29.94 o
 -15   1   6        4.32       -5.67     35.65 o
 -14   1   6       31.11       36.58     23.78 o
 -13   1   6       76.95       91.53     23.38 o
 -12   1   6        8.50      -13.95     15.97 o
 -11   1   6      350.15      394.32     30.22 o
 -10   1   6      165.33      158.54     19.40 o
  -9   1   6      152.02      151.05     18.83 o
  -8   1   6        5.17       -1.34      8.18 o
  -7   1   6      163.21      130.02     14.03 o
  -6   1   6      590.01      604.43     22.44 o
  -5   1   6     2559.49     2487.47     56.63 o
  -4   1   6      621.90      627.14     17.54 o
  -3   1   6     4637.86     4136.27     45.50 o
  -2   1   6     4929.85     4397.16     46.66 o
  -1   1   6      265.21      240.63      9.16 o
   0   1   6     1054.15      967.02     22.54 o
   1   1   6       65.38       53.92     10.01 o
   2   1   6      709.19      570.45     25.67 o
   3   1   6      654.46      598.45     18.35 o
   4   1   6      328.07      339.69     22.62 o
   5   1   6       19.80        7.52     14.97 o
   6   1   6      229.68      187.48     25.48 o
   7   1   6        0.20       13.03     15.65 o
   8   1   6       65.63       51.73     20.43 o
   9   1   6      667.13      722.82     40.07 o
  10   1   6       27.12       27.89     17.56 o
  11   1   6       11.19       -3.72     25.78 o
  12   1   6       19.93       24.87     20.38 o
  13   1   6        3.77      -19.65     19.65 o
 -15   2   6       70.65       38.29     28.00 o
 -14   2   6       31.59       16.35     22.95 o
 -13   2   6        0.21      -10.84     18.85 o
 -12   2   6       28.72       -0.50     17.05 o
 -11   2   6       26.21        6.70     14.73 o
 -10   2   6     1093.83     1132.72     38.99 o
  -9   2   6       22.86       30.79     11.11 o
  -8   2   6      517.56      516.21     24.84 o
  -7   2   6       81.05       61.01     10.76 o
  -6   2   6      793.06      851.65     29.06 o
  -5   2   6       13.32        6.71      7.94 o
  -4   2   6     2438.47     2381.27     36.48 o
  -3   2   6     3512.34     3364.47     42.89 o
  -2   2   6       78.34       91.12      9.16 o
  -1   2   6       64.74       49.29      9.03 o
   0   2   6        0.57        5.62      5.45 o
   1   2   6      852.97      870.93     21.28 o
   2   2   6     5161.56     5064.23     62.11 o
   3   2   6      810.47      799.59     21.07 o
   4   2   6      583.29      558.73     37.06 o
   5   2   6      542.03      514.39     35.45 o
   6   2   6       43.68       22.18     10.68 o
   7   2   6      549.67      594.41     29.95 o
   8   2   6      274.98      276.88     29.75 o
   9   2   6      940.19      964.37     49.05 o
  10   2   6        1.33      -16.15     16.15 o
  11   2   6       34.57       37.41     20.36 o
  12   2   6        0.26      -20.91     29.82 o
  13   2   6       13.96        1.89     26.50 o
 -14   3   6        6.44       11.92     23.32 o
 -13   3   6       63.14        2.69     20.23 o
 -12   3   6       66.41       92.18     29.01 o
 -11   3   6      465.17      511.29     41.79 o
 -10   3   6      114.48       78.96     16.45 o
  -9   3   6      169.52      148.36     20.70 o
  -8   3   6      131.26      151.64     24.50 o
  -7   3   6      472.34      452.46     22.12 o
  -6   3   6      593.20      634.30     25.99 o
  -5   3   6      262.98      263.04     18.88 o
  -4   3   6       13.37       -0.53      7.29 o
  -3   3   6        7.92       -5.47      5.47 o
  -2   3   6      560.76      530.90     16.67 o
  -1   3   6       23.68       23.72      6.35 o
   0   3   6      282.61      260.14     10.04 o
   1   3   6      984.32     1080.09     20.75 o
   2   3   6      118.25      125.73     10.59 o
   3   3   6       11.21        2.42      5.82 o
   4   3   6      495.91      468.96     16.51 o
   5   3   6       34.80       17.68      8.10 o
   6   3   6       20.56       31.14     11.94 o
   7   3   6      450.43      392.81     26.06 o
   8   3   6       32.81       38.37     15.16 o
   9   3   6      312.34      307.90     28.97 o
  10   3   6       50.61       72.02     20.61 o
  11   3   6       47.68       30.61     21.95 o
  12   3   6       14.99       10.28     24.54 o
  13   3   6        3.12      -12.55     25.38 o
 -14   4   6       37.03       22.68     24.19 o
 -13   4   6       15.58        3.92     20.31 o
 -12   4   6        1.73       22.02     18.69 o
 -11   4   6        7.42       11.10     14.98 o
 -10   4   6      125.69       71.53     16.11 o
  -9   4   6       40.43       30.18     17.40 o
  -8   4   6       63.70       50.74     17.46 o
  -7   4   6      319.62      334.98     24.34 o
  -6   4   6      122.72       88.15     14.88 o
  -5   4   6      418.05      374.11     21.67 o
  -4   4   6      239.34      252.06     16.74 o
  -3   4   6      580.08      576.73     18.16 o
  -2   4   6     2540.43     2389.18     37.61 o
  -1   4   6      197.80      240.03     20.32 o
   0   4   6      306.65      296.79     11.78 o
   1   4   6     2135.03     2009.63     28.47 o
   2   4   6     1059.10     1052.43     20.93 o
   3   4   6       23.16       24.95      6.82 o
   4   4   6       69.99       75.43      9.55 o
   5   4   6      293.56      294.99     15.39 o
   6   4   6      638.54      598.24     27.88 o
   7   4   6      324.92      307.63     38.84 o
   8   4   6       91.55       47.29     19.57 o
   9   4   6       31.75       39.35     17.35 o
  10   4   6        7.07       13.05     21.89 o
  11   4   6        6.62        2.46     20.79 o
  12   4   6       21.98       41.17     44.22 o
 -14   5   6       20.57       28.04     24.98 o
 -13   5   6        0.10       16.17     21.46 o
 -12   5   6        1.48        1.67     18.37 o
 -11   5   6      291.36      266.36     25.40 o
 -10   5   6      416.32      437.79     33.14 o
  -9   5   6       54.12       64.38     17.54 o
  -8   5   6      373.40      345.09     33.24 o
  -7   5   6      205.77      236.72     22.78 o
  -6   5   6      246.12      218.39     20.46 o
  -5   5   6      536.96      673.43     28.21 o
  -4   5   6     2067.14     2232.16     47.53 o
  -3   5   6      225.81      238.15     15.43 o
  -2   5   6      698.31      702.51     18.30 o
  -1   5   6      510.54      488.28     13.75 o
   0   5   6     3461.69     3526.93     41.40 o
   1   5   6        1.44        1.11      5.02 o
   2   5   6        0.46        2.94      5.73 o
   3   5   6     1069.63     1193.67     36.13 o
   4   5   6      169.00      170.82     12.11 o
   5   5   6      404.93      398.11     25.30 o
   6   5   6        4.07        9.85     11.53 o
   7   5   6       91.89       90.13     21.86 o
   8   5   6      334.80      389.84     39.30 o
   9   5   6       70.95       88.18     23.41 o
  10   5   6      154.04      169.14     31.77 o
  11   5   6       66.51       90.25     32.53 o
  12   5   6        3.70      -22.59     28.14 o
 -13   6   6        5.87       18.99     26.19 o
 -12   6   6        9.18        1.77     18.57 o
 -11   6   6      363.66      380.41     33.88 o
 -10   6   6       19.51      -10.35     20.17 o
  -9   6   6      406.41      437.64     38.82 o
  -8   6   6       12.26       16.84     14.85 o
  -7   6   6       41.83       24.93     16.57 o
  -6   6   6      120.84       85.22     15.96 o
  -5   6   6      205.82      223.37     19.31 o
  -4   6   6       68.23       46.16     12.72 o
  -3   6   6      708.79      792.85     24.30 o
  -2   6   6        3.38        8.37      5.91 o
  -1   6   6       69.24       71.09      7.60 o
   0   6   6       97.72      120.06     17.35 o
   1   6   6        1.30       -6.17      6.42 o
   2   6   6      429.50      470.48     26.85 o
   3   6   6      285.18      310.89     17.13 o
   4   6   6      615.78      603.47     22.87 o
   5   6   6        2.71        9.58     10.65 o
   6   6   6       76.72       71.93     19.99 o
   7   6   6       59.80       58.59     19.41 o
   8   6   6      190.12      213.32     28.19 o
   9   6   6       31.12       20.34     21.06 o
  10   6   6      153.52      117.80     31.93 o
  11   6   6        4.45        1.43     27.43 o
  12   6   6       14.82      -30.66     30.66 o
 -13   7   6       66.20       27.70     33.83 o
 -12   7   6        8.64       -0.23     31.33 o
 -11   7   6       61.16       78.66     25.04 o
 -10   7   6      151.19      117.92     29.19 o
  -9   7   6       17.03        0.35     16.40 o
  -8   7   6       18.36       12.60     17.04 o
  -7   7   6       32.18       39.10     14.03 o
  -6   7   6       53.30       63.84     14.05 o
  -5   7   6        5.40       -2.87     12.06 o
  -4   7   6      475.62      474.57     27.33 o
  -3   7   6      428.98      439.85     25.19 o
  -2   7   6      684.72      688.64     23.84 o
  -1   7   6       53.83       58.70     10.29 o
   0   7   6      324.86      327.47     17.41 o
   1   7   6       82.01       85.01     11.91 o
   2   7   6      260.16      275.77     16.83 o
   3   7   6        3.89       -0.96      8.71 o
   4   7   6       22.78        9.00     10.04 o
   5   7   6       54.11       45.08     13.31 o
   6   7   6       54.07       41.17     18.05 o
   7   7   6        4.12        2.17     16.34 o
   8   7   6       13.90       34.16     18.72 o
   9   7   6      168.30      169.36     32.56 o
  10   7   6       39.18       47.42     28.10 o
  11   7   6        2.81       50.12     30.72 o
 -12   8   6       85.91       69.45     48.68 o
 -11   8   6        0.11       18.75     22.60 o
 -10   8   6       40.31       44.89     27.42 o
  -9   8   6       22.21       68.96     20.89 o
  -8   8   6       17.45      -11.42     17.33 o
  -7   8   6        9.30       11.22     15.78 o
  -6   8   6      153.34      173.33     22.41 o
  -5   8   6      748.68      753.18     47.43 o
  -4   8   6       24.96       25.57     17.48 o
  -3   8   6      305.54      348.28     25.05 o
  -2   8   6        7.68       16.59     10.95 o
  -1   8   6      136.87      123.27     16.51 o
   0   8   6       27.89       25.02      9.71 o
   1   8   6      291.67      288.24     18.52 o
   2   8   6     1339.61     1473.77     45.49 o
   3   8   6     1253.51     1259.86     34.41 o
   4   8   6       62.88       68.93     13.41 o
   5   8   6      176.82      163.88     17.50 o
   6   8   6        0.99        4.95     15.68 o
   7   8   6      300.25      292.65     31.65 o
   8   8   6        2.38      -18.13     18.13 o
   9   8   6       75.79       84.51     28.96 o
  10   8   6        6.97       39.50     29.67 o
  11   8   6       14.74       -8.27     28.66 o
 -12   9   6       20.46       25.57     35.51 o
 -11   9   6        6.91       75.06     31.48 o
 -10   9   6       24.00      -14.70     26.41 o
  -9   9   6        2.23      -10.07     23.43 o
  -8   9   6       33.98       16.51     23.88 o
  -7   9   6       63.46       61.03     25.05 o
  -6   9   6       59.65       52.67     35.35 o
  -5   9   6        1.44      -17.85     17.85 o
  -4   9   6      504.33      466.25     46.46 o
  -3   9   6      907.10      942.55     51.91 o
  -2   9   6       21.01       39.76     18.99 o
  -1   9   6        0.02       -1.48     13.94 o
   0   9   6       19.74       -2.10     11.11 o
   1   9   6        5.35        3.33     11.49 o
   2   9   6      212.03      204.05     21.41 o
   3   9   6       14.93        3.18     12.01 o
   4   9   6      409.11      477.56     34.43 o
   5   9   6       20.15       15.21     13.96 o
   6   9   6       62.39       69.60     21.53 o
   7   9   6        0.29       -4.27     18.64 o
   8   9   6       17.57       -1.29     23.65 o
   9   9   6       33.81       57.73     29.32 o
  10   9   6       16.65        6.17     29.17 o
 -11  10   6        0.06       29.53     74.40 o
 -10  10   6       25.16       18.62     27.32 o
  -9  10   6       47.29       20.03     27.89 o
  -8  10   6       20.49       29.36     25.22 o
  -7  10   6      107.51       81.82     38.92 o
  -6  10   6       18.89       48.33     25.69 o
  -5  10   6      113.86      181.64     37.22 o
  -4  10   6       52.75       55.75     24.12 o
  -3  10   6       13.44        0.93     18.94 o
  -2  10   6      524.21      492.86     42.52 o
  -1  10   6      214.08      243.16     32.24 o
   0  10   6      135.12      141.05     25.93 o
   1  10   6      671.98      691.86     41.86 o
   2  10   6        0.74        0.62     15.48 o
   3  10   6       48.20       63.13     20.87 o
   4  10   6      172.74      175.56     21.27 o
   5  10   6        3.94       -8.67     14.32 o
   6  10   6       13.53       -5.79     22.32 o
   7  10   6        2.00       -2.63     24.84 o
   8  10   6        2.39      -12.98     33.36 o
   9  10   6       47.42       29.73     40.34 o
 -10  11   6      115.67       27.08     34.57 o
  -9  11   6       62.31       19.87     34.68 o
  -8  11   6       10.83       -4.93     30.74 o
  -7  11   6       10.84       14.93     26.74 o
  -6  11   6        0.01       -4.26     24.37 o
  -5  11   6      208.69      183.11     34.42 o
  -4  11   6       15.50      -15.08     19.86 o
  -3  11   6        0.03        2.64     20.42 o
  -2  11   6       50.32       16.54     23.71 o
  -1  11   6        5.45      -19.55     19.55 o
   0  11   6       56.10       64.50     22.73 o
   1  11   6       63.41       53.98     20.89 o
   2  11   6       57.73       50.07     22.45 o
   3  11   6       68.34       80.45     23.83 o
   4  11   6        7.38       -8.97     17.97 o
   5  11   6        0.95       -7.17     19.14 o
   6  11   6        5.03       69.90     34.95 o
   7  11   6       15.13       99.73     57.78 o
   8  11   6       57.60       54.62     64.11 o
  -9  12   6       96.87       76.37     35.64 o
  -8  12   6      113.21      141.67     38.57 o
  -7  12   6       18.07       38.92     29.47 o
  -6  12   6      153.42      185.95     37.73 o
  -5  12   6       32.07       27.32     28.12 o
  -4  12   6       20.03      -16.45     23.18 o
  -3  12   6        0.04       -0.51     21.71 o
  -2  12   6        0.00       -0.87     46.66 o
  -1  12   6       70.38       36.99     25.32 o
   0  12   6        2.30        4.81     23.34 o
   1  12   6       62.03       31.63     36.56 o
   2  12   6       27.47       -1.52     19.45 o
   3  12   6        0.57      -19.42     19.42 o
   4  12   6       41.64       43.50     22.00 o
   5  12   6       12.19       11.54     21.60 o
   6  12   6       24.41       42.74     50.66 o
   7  12   6       15.08      -22.16     48.28 o
  -7  13   6        0.62      -10.35     31.22 o
  -6  13   6       19.24       20.34     30.40 o
  -5  13   6        1.66        9.33     42.68 o
  -4  13   6        2.11      -16.20     24.53 o
  -3  13   6       78.07      112.01     35.17 o
  -2  13   6       56.90       19.42     27.39 o
  -1  13   6       27.01       32.22     25.58 o
   0  13   6       15.76       20.00     25.73 o
   1  13   6        8.97      -30.16     34.87 o
   2  13   6       28.94       16.16     26.86 o
   3  13   6        5.49        7.10     29.59 o
   4  13   6       11.80        4.77     26.67 o
   5  13   6        3.58       -0.28     31.53 o
  -5  14   6       49.33       17.97     34.87 o
  -4  14   6        0.17      -30.04     69.77 o
  -3  14   6        6.90       36.83     29.68 o
  -2  14   6        0.06       -3.24     28.17 o
  -1  14   6       48.61       22.57     28.52 o
   0  14   6        3.47      -16.69     26.30 o
   1  14   6        0.16      -18.14     30.80 o
   2  14   6        4.46      -21.65     27.20 o
   3  14   6       72.32      106.04     37.22 o
 -15   1   7        0.48      -23.85     23.85 o
 -14   1   7       35.10       87.35     26.85 o
 -13   1   7       49.86       51.06     21.52 o
 -12   1   7        1.83        6.98     19.19 o
 -11   1   7      151.19      141.22     20.27 o
 -10   1   7        0.21       -6.03     12.14 o
  -9   1   7      192.94      167.65     20.99 o
  -8   1   7        0.34      -10.69     10.69 o
  -7   1   7      269.77      243.10     17.57 o
  -6   1   7     1088.00     1035.98     28.29 o
  -5   1   7     2257.49     2198.80     44.40 o
  -4   1   7     5849.26     5363.82     71.09 o
  -3   1   7     1367.73     1457.01     23.95 o
  -2   1   7     2230.61     2009.64     28.28 o
  -1   1   7       36.97       49.20      6.21 o
   0   1   7      275.44      236.12     12.29 o
   1   1   7     1017.25      867.59     22.02 o
   2   1   7     1281.85     1424.10     35.91 o
   3   1   7     5027.11     4908.90     69.37 o
   4   1   7     1346.70     1327.87     40.92 o
   5   1   7      292.92      301.43     26.39 o
   6   1   7      107.19      126.88     32.90 o
   7   1   7      354.47      306.83     29.22 o
   8   1   7      124.99      119.43     49.58 o
   9   1   7        6.69      -19.27     19.27 o
  10   1   7        0.01      -11.35     16.61 o
  11   1   7        0.80      -18.88     18.88 o
  12   1   7        2.30        1.04     22.89 o
  13   1   7        2.74       34.58     23.22 o
 -15   2   7        0.97        1.67     24.66 o
 -14   2   7        2.94      -21.31     21.31 o
 -13   2   7       42.85       53.93     22.96 o
 -12   2   7       90.00       67.81     20.64 o
 -11   2   7      361.28      397.21     28.50 o
 -10   2   7      372.38      360.55     25.86 o
  -9   2   7       10.95        9.93     11.57 o
  -8   2   7       37.74       57.66     12.49 o
  -7   2   7       92.27       97.19     13.51 o
  -6   2   7        8.94        5.53      8.19 o
  -5   2   7      277.15      295.56     15.96 o
  -4   2   7      410.90      463.76     18.76 o
  -3   2   7      323.75      326.74     12.06 o
  -2   2   7     2376.77     2214.19     35.57 o
  -1   2   7      195.24      183.34     11.63 o
   0   2   7        8.66        9.48      8.14 o
   1   2   7     3316.97     3065.17     44.69 o
   2   2   7        2.76       -6.13      6.32 o
   3   2   7      985.78      924.02     33.69 o
   4   2   7     4031.67     3872.71     53.75 o
   5   2   7        9.53       22.75     13.48 o
   6   2   7        9.52       16.22     13.67 o
   7   2   7      106.65      105.76     22.04 o
   8   2   7      780.25      745.60     36.65 o
   9   2   7      644.07      540.53     34.15 o
  10   2   7       51.02       57.06     20.26 o
  11   2   7        1.06      -17.59     17.59 o
  12   2   7        3.29       -6.58     24.62 o
 -14   3   7       22.42       27.62     24.74 o
 -13   3   7       14.96       -4.89     19.91 o
 -12   3   7      118.12      145.04     22.59 o
 -11   3   7        6.87       11.93     14.45 o
 -10   3   7       71.18       61.16     17.28 o
  -9   3   7      132.60      139.19     17.54 o
  -8   3   7        0.14       -5.62     10.17 o
  -7   3   7      204.02      208.42     17.24 o
  -6   3   7      217.66      198.98     15.45 o
  -5   3   7     1634.96     1864.29     36.98 o
  -4   3   7      389.24      461.73     18.11 o
  -3   3   7     4803.75     5192.18     56.37 o
  -2   3   7       63.55       73.42     12.12 o
  -1   3   7       45.37       74.25     11.84 o
   0   3   7     1095.87      910.52     25.06 o
   1   3   7      804.28      761.04     18.35 o
   2   3   7     1961.66     2210.81     31.68 o
   3   3   7     2712.56     2791.25     37.76 o
   4   3   7     1079.26     1082.10     27.88 o
   5   3   7      211.40      224.50     20.87 o
   6   3   7      637.21      662.59     29.43 o
   7   3   7       96.19      123.22     19.10 o
   8   3   7       13.98       -3.85     14.59 o
   9   3   7      123.49      105.72     31.23 o
  10   3   7       18.52       -1.08     17.28 o
  11   3   7       25.52       26.05     32.93 o
  12   3   7       11.97        1.11     23.82 o
 -14   4   7       19.42       -2.64     23.32 o
 -13   4   7        4.52       29.60     24.65 o
 -12   4   7       72.11       42.11     18.63 o
 -11   4   7       12.72       -7.34     16.80 o
 -10   4   7      801.97      746.07     33.88 o
  -9   4   7      738.60      715.13     35.18 o
  -8   4   7        0.31       -8.70     10.99 o
  -7   4   7      489.68      510.57     24.18 o
  -6   4   7      546.02      503.06     29.58 o
  -5   4   7       83.09       89.97     24.11 o
  -4   4   7     3461.29     3711.19     52.76 o
  -3   4   7       46.51       37.31      8.22 o
  -2   4   7      261.71      262.07     17.95 o
  -1   4   7       73.41       60.17      8.90 o
   0   4   7       87.96       93.16      8.20 o
   1   4   7      198.26      210.78     15.35 o
   2   4   7     1341.06     1385.03     25.10 o
   3   4   7      162.60      166.29     11.93 o
   4   4   7      817.69      822.50     23.21 o
   5   4   7       86.28      116.77     15.61 o
   6   4   7      241.89      251.22     24.01 o
   7   4   7      748.36      700.90     39.22 o
   8   4   7      977.88      911.81     85.40 o
   9   4   7      199.63      156.81     23.40 o
  10   4   7       28.24       34.43     18.86 o
  11   4   7        0.03       -7.91     25.53 o
  12   4   7        0.14       -6.11     28.40 o
 -14   5   7       24.25       53.40     30.99 o
 -13   5   7        0.47       -8.34     21.67 o
 -12   5   7      168.55      204.84     25.10 o
 -11   5   7      164.48      163.94     22.79 o
 -10   5   7       32.35       38.57     15.80 o
  -9   5   7       76.37       41.01     19.94 o
  -8   5   7      325.41      331.21     43.51 o
  -7   5   7      154.73      108.69     18.74 o
  -6   5   7       39.98       43.13     13.62 o
  -5   5   7      391.22      402.45     39.07 o
  -4   5   7      207.82      211.71     22.18 o
  -3   5   7      367.84      332.89     16.12 o
  -2   5   7       30.16       13.54      7.22 o
  -1   5   7      559.58      524.37     18.78 o
   0   5   7      596.79      542.14     15.04 o
   1   5   7       50.46       73.41      7.96 o
   2   5   7       18.58       -2.78      6.13 o
   3   5   7      237.79      272.27     20.57 o
   4   5   7      260.50      310.97     15.51 o
   5   5   7       34.77       24.41     14.28 o
   6   5   7        9.61       15.75     13.31 o
   7   5   7      275.67      244.64     23.48 o
   8   5   7        0.51        2.57     17.32 o
   9   5   7        1.67       13.50     19.45 o
  10   5   7       19.11       -0.96     23.12 o
  11   5   7       74.70       49.32     29.40 o
  12   5   7       11.22       -2.97     28.43 o
 -13   6   7        0.05        5.55     26.56 o
 -12   6   7       18.26       47.07     32.18 o
 -11   6   7      589.10      714.46     51.53 o
 -10   6   7      464.52      472.95     35.14 o
  -9   6   7      267.85      289.13     33.42 o
  -8   6   7       82.59       50.36     23.65 o
  -7   6   7      108.58       87.33     21.59 o
  -6   6   7        8.79        8.74     12.17 o
  -5   6   7       41.76       54.96     20.56 o
  -4   6   7      123.65      111.81     21.42 o
  -3   6   7      169.50      160.29     15.24 o
  -2   6   7      108.60      111.89      8.91 o
  -1   6   7      840.78      933.32     27.55 o
   0   6   7      226.21      232.30     15.41 o
   1   6   7      121.37      114.15     12.32 o
   2   6   7       15.10       14.19      9.19 o
   3   6   7       39.96       17.82      9.61 o
   4   6   7      109.50      133.14     14.29 o
   5   6   7       45.31       38.38     14.13 o
   6   6   7      211.65      187.12     24.29 o
   7   6   7      115.06      107.98     24.35 o
   8   6   7       58.09       21.12     19.99 o
   9   6   7       14.42       14.82     20.79 o
  10   6   7      488.03      467.33     48.11 o
  11   6   7        2.33        3.84     28.59 o
 -13   7   7       26.01       35.42     36.66 o
 -12   7   7        2.85      -17.32     29.04 o
 -11   7   7      290.00      302.99     65.90 o
 -10   7   7       25.90       23.98     19.96 o
  -9   7   7        1.87       11.31     16.55 o
  -8   7   7       13.23       -0.51     14.60 o
  -7   7   7      136.63      191.66     23.19 o
  -6   7   7      137.47      138.77     19.06 o
  -5   7   7      550.45      545.03     25.80 o
  -4   7   7      360.82      427.65     31.09 o
  -3   7   7      109.30      109.56     16.65 o
  -2   7   7        7.56        9.01     10.24 o
  -1   7   7       50.27       52.32     13.09 o
   0   7   7       12.40       28.91     10.71 o
   1   7   7      246.52      255.94     15.75 o
   2   7   7       30.11       29.15     10.04 o
   3   7   7      457.39      431.65     21.22 o
   4   7   7      158.83      164.01     15.87 o
   5   7   7       76.65       68.86     16.75 o
   6   7   7       63.83       29.68     17.65 o
   7   7   7       33.34       16.84     18.13 o
   8   7   7       75.02       44.26     21.61 o
   9   7   7       87.45       39.19     26.67 o
  10   7   7        0.01       -6.73     26.92 o
  11   7   7      145.42      138.13     37.96 o
 -12   8   7        5.18       -4.97     30.43 o
 -11   8   7       21.91       33.16     22.55 o
 -10   8   7        1.06      -13.57     19.01 o
  -9   8   7      124.71      110.71     23.94 o
  -8   8   7        0.08        0.68     16.68 o
  -7   8   7       25.27       34.41     24.11 o
  -6   8   7      286.25      240.71     38.79 o
  -5   8   7      164.08      167.75     22.25 o
  -4   8   7      149.89      144.16     20.26 o
  -3   8   7       91.07       89.89     16.26 o
  -2   8   7      336.41      324.57     23.60 o
  -1   8   7       55.97       39.58     14.40 o
   0   8   7        3.05        9.24     10.98 o
   1   8   7      770.09      796.66     34.35 o
   2   8   7        9.95       22.66     13.82 o
   3   8   7       10.96       34.39     16.46 o
   4   8   7       85.42      106.74     20.94 o
   5   8   7        7.21       -0.81     12.16 o
   6   8   7       40.11       54.20     19.89 o
   7   8   7       51.03       72.23     22.53 o
   8   8   7        3.19      -11.59     22.62 o
   9   8   7        1.46       -5.50     24.17 o
  10   8   7       11.86      -19.39     27.99 o
 -12   9   7       12.71        4.75     33.86 o
 -11   9   7       23.50       55.34     31.23 o
 -10   9   7        5.94        8.62     25.86 o
  -9   9   7       34.99       29.28     25.47 o
  -8   9   7        5.96       10.34     23.07 o
  -7   9   7       57.53       76.31     26.01 o
  -6   9   7        3.31      -22.90     22.90 o
  -5   9   7     1271.47     1227.75     70.69 o
  -4   9   7      105.22      116.60     27.91 o
  -3   9   7     2719.17     2687.99     85.51 o
  -2   9   7       19.63       20.81     16.62 o
  -1   9   7       31.57       52.23     15.54 o
   0   9   7      479.48      576.64     33.60 o
   1   9   7       60.46       45.78     16.06 o
   2   9   7     1786.51     1692.03     45.42 o
   3   9   7      551.66      603.83     30.76 o
   4   9   7      564.23      557.72     30.47 o
   5   9   7       49.96       45.67     16.97 o
   6   9   7       65.89       46.20     24.87 o
   7   9   7       64.27       44.21     26.20 o
   8   9   7        0.13      -10.76     30.47 o
   9   9   7        0.38       25.06     37.27 o
  10   9   7       16.83       66.11     49.08 o
 -11  10   7        0.59        1.91     28.71 o
 -10  10   7       57.74       67.19     34.64 o
  -9  10   7        2.92      -17.34     25.96 o
  -8  10   7       38.20       28.33     26.21 o
  -7  10   7       46.73       51.91     29.21 o
  -6  10   7       92.82      105.30     29.83 o
  -5  10   7        3.64       25.16     22.69 o
  -4  10   7     1859.94     1963.55     77.00 o
  -3  10   7      580.17      682.13     49.93 o
  -2  10   7        0.01       11.57     19.26 o
  -1  10   7      116.74      159.85     26.51 o
   0  10   7       40.64       31.83     17.94 o
   1  10   7       17.32        7.00     17.07 o
   2  10   7      782.62      868.89     41.99 o
   3  10   7      352.64      347.70     26.76 o
   4  10   7       74.95       53.85     17.07 o
   5  10   7      186.86      214.80     26.54 o
   6  10   7       19.87       24.41     25.47 o
   7  10   7        7.96        0.63     25.48 o
   8  10   7       18.76       17.90     35.14 o
   9  10   7       36.28       31.04     41.38 o
 -10  11   7      106.04       67.58     35.33 o
  -9  11   7       87.79       93.01     36.93 o
  -8  11   7       35.43       55.33     30.03 o
  -7  11   7        5.77      -26.03     27.96 o
  -6  11   7       54.66       68.32     30.53 o
  -5  11   7        8.24       24.68     25.14 o
  -4  11   7       58.61       32.34     25.23 o
  -3  11   7        0.07      -17.46     17.46 o
  -2  11   7       44.52       24.94     21.75 o
  -1  11   7       36.15       27.64     22.96 o
   0  11   7        3.59        1.81     23.58 o
   1  11   7      153.17      226.19     44.44 o
   2  11   7        0.34       21.64     17.34 o
   3  11   7        8.61       35.29     18.28 o
   4  11   7        0.12        0.63     17.79 o
   5  11   7        8.59       34.07     22.65 o
   6  11   7        9.12       43.26     37.62 o
   7  11   7       16.87       26.91     50.66 o
   8  11   7       34.73       43.53     65.70 o
  -8  12   7       50.59       27.01     33.08 o
  -7  12   7       20.25        9.59     39.39 o
  -6  12   7        0.31      -31.81     40.71 o
  -5  12   7        2.87       -4.79     23.31 o
  -4  12   7       35.71       -2.33     24.49 o
  -3  12   7       57.08       85.65     29.89 o
  -2  12   7      152.49      140.26     33.38 o
  -1  12   7        1.08      -20.45     22.93 o
   0  12   7      138.67      122.98     46.71 o
   1  12   7       43.89       32.73     22.38 o
   2  12   7       13.36       24.17     22.86 o
   3  12   7       13.46        9.76     19.44 o
   4  12   7        1.95      -18.96     18.96 o
   5  12   7        0.39        7.33     22.36 o
   6  12   7        0.26       14.59     38.51 o
  -7  13   7       13.91       11.29     33.23 o
  -6  13   7        1.21      -19.34     28.29 o
  -5  13   7        3.61      -28.71     57.51 o
  -4  13   7        0.29       44.80     29.96 o
  -3  13   7        0.62      -24.15     32.00 o
  -2  13   7        1.17        7.71     30.46 o
  -1  13   7        1.56       26.87     26.74 o
   0  13   7        7.04      -23.42     39.29 o
   1  13   7        1.81       -9.18     24.54 o
   2  13   7        3.35      -21.78     21.78 o
   3  13   7       62.12       51.16     26.62 o
   4  13   7       19.87        0.44     22.16 o
   5  13   7        1.34      -15.46     26.42 o
  -4  14   7      114.90       82.05     37.38 o
  -3  14   7       23.89        5.86     40.41 o
  -2  14   7        0.26      -28.01     28.01 o
  -1  14   7        0.09        3.08     29.34 o
   0  14   7        0.11      -20.18     44.50 o
   1  14   7        4.11        1.04     29.94 o
   2  14   7       20.90        3.67     25.74 o
 -15   0   8       40.86       60.52     39.66 o
 -14   0   8        0.28        8.11     41.56 o
 -13   0   8        5.75        6.39     27.60 o
 -12   0   8       91.86       18.74     37.20 o
 -11   0   8     1535.80     1593.24    133.77 o
 -10   0   8        9.83      -16.76     16.76 o
  -9   0   8        4.04        7.58     14.91 o
  -8   0   8        0.15       15.28     13.78 o
  -7   0   8      288.35      210.66     25.72 o
  -6   0   8      220.92      189.99     20.20 o
  -5   0   8     2154.39     2092.76     43.61 o
  -4   0   8     2461.05     2238.19     59.75 o
  -3   0   8     2541.38     2540.06     46.81 o
  -2   0   8      141.12      106.98     14.32 o
  -1   0   8       29.86       19.63     12.06 o
   0   0   8     1180.22     1117.91     37.63 o
   1   0   8      233.13      239.64     21.60 o
   2   0   8        3.62       -5.39     19.00 o
   3   0   8        1.48       24.00     17.19 o
   4   0   8      103.75       65.48     56.99 o
   5   0   8       72.01       58.14     24.56 o
   6   0   8      221.55      174.76     89.05 o
   7   0   8      315.69      280.16     42.19 o
   8   0   8      102.29       48.48     30.24 o
   9   0   8      304.48      309.77     49.73 o
  10   0   8       63.92       80.21     38.39 o
  11   0   8       23.38       38.68     45.17 o
  12   0   8       92.36       93.17     38.56 o
 -15   1   8        3.27       -2.45     24.80 o
 -14   1   8      127.15      168.02     30.63 o
 -13   1   8        0.01       30.33     20.12 o
 -12   1   8       65.00       42.57     33.70 o
 -11   1   8      537.54      537.35     31.56 o
 -10   1   8     1257.98     1175.56     40.01 o
  -9   1   8       70.61       79.93     15.14 o
  -8   1   8       59.35       43.73     12.47 o
  -7   1   8      133.10      132.09     14.68 o
  -6   1   8       86.73       78.45     13.23 o
  -5   1   8     3101.53     3182.76     44.91 o
  -4   1   8     1841.56     1611.19     26.96 o
  -3   1   8     3003.69     2989.30     38.42 o
  -2   1   8      455.56      458.40     13.83 o
  -1   1   8      108.12      105.39      8.78 o
   0   1   8      149.87      149.34     18.47 o
   1   1   8      491.05      478.22     17.82 o
   2   1   8     1919.19     1887.44     39.18 o
   3   1   8     5382.62     5284.63     75.57 o
   4   1   8      229.54      210.39     21.73 o
   5   1   8      145.52      177.25     31.21 o
   6   1   8       67.28       63.28     24.91 o
   7   1   8      559.50      496.28     35.34 o
   8   1   8     1272.62     1292.26     58.50 o
   9   1   8       34.57       40.64     22.70 o
  10   1   8      263.21      291.10     31.10 o
  11   1   8      142.89      126.75     25.92 o
  12   1   8       19.94       25.76     23.65 o
 -15   2   8       24.88       33.57     25.50 o
 -14   2   8       29.25       20.98     23.13 o
 -13   2   8        0.25        2.69     19.48 o
 -12   2   8        5.13       16.18     16.74 o
 -11   2   8      305.57      319.85     26.31 o
 -10   2   8       49.30       68.52     16.52 o
  -9   2   8       81.73       56.16     14.81 o
  -8   2   8      349.65      391.52     23.28 o
  -7   2   8      228.40      249.19     18.14 o
  -6   2   8      737.09      714.52     24.96 o
  -5   2   8     5012.06     4891.31     63.08 o
  -4   2   8     1550.56     1443.26     25.47 o
  -3   2   8     2302.36     2241.15     32.00 o
  -2   2   8      230.41      211.35     14.10 o
  -1   2   8       60.40       72.91      9.42 o
   0   2   8       10.59        8.96      7.07 o
   1   2   8       11.71        5.18      6.94 o
   2   2   8      273.65      311.15     24.72 o
   3   2   8     5446.70     5321.30     68.82 o
   4   2   8     4446.65     4423.76     60.25 o
   5   2   8        1.51      -12.47     12.47 o
   6   2   8      456.24      549.48     33.86 o
   7   2   8      220.17      234.48     22.99 o
   8   2   8        7.07       -2.79     15.11 o
   9   2   8       32.68       59.31     18.81 o
  10   2   8       38.45       41.32     20.46 o
  11   2   8        4.84       27.00     22.11 o
  12   2   8        0.06      -14.71     24.34 o
 -14   3   8        0.04       -6.65     23.02 o
 -13   3   8       56.17       19.18     20.62 o
 -12   3   8      103.79       80.87     20.56 o
 -11   3   8      201.53      173.60     22.57 o
 -10   3   8      286.18      279.83     24.19 o
  -9   3   8        8.13        6.96     14.63 o
  -8   3   8       55.62       33.19     13.78 o
  -7   3   8       14.85       17.60     12.80 o
  -6   3   8       22.88       37.24     12.91 o
  -5   3   8      497.09      537.82     20.59 o
  -4   3   8      390.23      349.48     13.64 o
  -3   3   8      180.70      211.64     18.05 o
  -2   3   8      253.08      268.15     15.04 o
  -1   3   8        0.64        0.96      6.12 o
   0   3   8       22.68       13.04      5.14 o
   1   3   8      270.72      243.67     12.15 o
   2   3   8       20.46       18.82      6.84 o
   3   3   8      939.34      966.16     22.37 o
   4   3   8     1113.56     1177.65     26.89 o
   5   3   8      173.67      185.45     18.51 o
   6   3   8       15.95        4.59     12.17 o
   7   3   8      212.02      280.91     25.16 o
   8   3   8      272.38      322.56     27.77 o
   9   3   8       74.72       71.61     20.21 o
  10   3   8        1.28       -8.17     18.27 o
  11   3   8        4.94        5.08     22.26 o
  12   3   8       21.72        6.61     25.01 o
 -14   4   8        5.98       -5.16     23.00 o
 -13   4   8       16.31        8.71     21.68 o
 -12   4   8       37.54       20.62     18.37 o
 -11   4   8        3.73        9.80     15.06 o
 -10   4   8      177.20      171.15     21.52 o
  -9   4   8       70.54       84.65     28.68 o
  -8   4   8     1145.08     1123.40     36.15 o
  -7   4   8      416.42      447.59     22.97 o
  -6   4   8       25.83       29.06     10.35 o
  -5   4   8       18.84       11.74      7.27 o
  -4   4   8       21.15       24.61      7.55 o
  -3   4   8      150.28      170.77     22.74 o
  -2   4   8      779.36      857.77     23.69 o
  -1   4   8      192.23      215.20     13.68 o
   0   4   8        1.59       -1.01      6.55 o
   1   4   8      126.04      121.62      9.57 o
   2   4   8      122.84      161.03     13.28 o
   3   4   8      159.79      176.59     11.90 o
   4   4   8       87.18       99.50     11.75 o
   5   4   8      259.24      245.96     21.67 o
   6   4   8      213.41      178.35     20.17 o
   7   4   8        8.26       16.19     16.34 o
   8   4   8       15.73       30.59     19.68 o
   9   4   8        2.27       24.99     17.70 o
  10   4   8        1.91       -7.00     20.73 o
  11   4   8       10.22      -26.44     37.99 o
  12   4   8        2.34       -1.80     44.54 o
 -14   5   8        2.55       -3.52     27.82 o
 -13   5   8        1.26       -3.11     29.46 o
 -12   5   8        4.47       16.41     23.14 o
 -11   5   8      196.55      200.43     34.14 o
 -10   5   8      172.63      151.93     23.69 o
  -9   5   8        0.17      -12.21     12.21 o
  -8   5   8        0.69       14.43     11.15 o
  -7   5   8       89.72       94.04     16.88 o
  -6   5   8        7.91        2.00     11.54 o
  -5   5   8      332.56      364.83     53.24 o
  -4   5   8      625.75      674.16     26.15 o
  -3   5   8        1.77        3.87      7.48 o
  -2   5   8      189.47      207.54     14.06 o
  -1   5   8      163.31      158.39     13.52 o
   0   5   8      360.10      381.09     24.83 o
   1   5   8      251.50      283.93     13.09 o
   2   5   8      181.49      185.03     15.22 o
   3   5   8      271.61      276.44     16.60 o
   4   5   8      450.10      424.58     17.94 o
   5   5   8      105.66      139.40     19.64 o
   6   5   8      340.34      386.14     25.93 o
   7   5   8       74.60       58.71     20.84 o
   8   5   8       23.74       -6.42     18.69 o
   9   5   8       66.00       47.81     23.49 o
  10   5   8      171.32      176.06     29.98 o
  11   5   8        9.38      -14.26     27.94 o
 -13   6   8       24.20       43.95     37.07 o
 -12   6   8       25.37       49.85     25.59 o
 -11   6   8       18.47        7.62     19.50 o
 -10   6   8       13.38       -3.28     17.87 o
  -9   6   8       80.70       33.31     18.15 o
  -8   6   8       54.53       42.76     16.36 o
  -7   6   8        5.97       -0.22     14.80 o
  -6   6   8      526.84      575.53     39.76 o
  -5   6   8       16.43        9.98     11.45 o
  -4   6   8      245.18      272.20     23.18 o
  -3   6   8       11.81        1.74      8.17 o
  -2   6   8      133.94      117.26     12.84 o
  -1   6   8      158.70      154.55     12.40 o
   0   6   8       33.84       30.79      8.35 o
   1   6   8        6.04        7.28      7.79 o
   2   6   8       25.29       19.88      9.23 o
   3   6   8      132.96      140.58     14.50 o
   4   6   8      136.34      125.89     14.46 o
   5   6   8        9.03       -0.14     14.74 o
   6   6   8        0.07      -11.06     15.94 o
   7   6   8       22.60       39.86     25.93 o
   8   6   8        8.63      -13.69     18.08 o
   9   6   8        0.21        0.24     28.29 o
  10   6   8        1.09       18.28     28.90 o
  11   6   8       25.60       -1.75     31.76 o
 -13   7   8        0.00      -31.44     31.44 o
 -12   7   8       37.39        4.17     27.44 o
 -11   7   8      311.08      293.20     60.00 o
 -10   7   8        3.74       -4.35     18.99 o
  -9   7   8       97.53       86.97     26.28 o
  -8   7   8       76.34       51.31     18.22 o
  -7   7   8        2.11        1.48     13.61 o
  -6   7   8       35.23       38.20     14.99 o
  -5   7   8      124.83      159.32     22.96 o
  -4   7   8       66.22       80.73     16.62 o
  -3   7   8       11.31       13.20     10.52 o
  -2   7   8       56.35       47.03     11.75 o
  -1   7   8       11.27       -0.77     13.39 o
   0   7   8      465.33      437.77     23.71 o
   1   7   8        5.48        8.60     10.18 o
   2   7   8      132.73      128.96     16.32 o
   3   7   8        3.44       -8.59     11.06 o
   4   7   8       93.51       63.34     15.15 o
   5   7   8       30.82       68.81     20.68 o
   6   7   8      326.16      397.54     32.84 o
   7   7   8        2.63      -10.01     17.62 o
   8   7   8       10.65       -5.89     19.66 o
   9   7   8        6.62      -12.72     20.96 o
  10   7   8       14.79       -3.02     28.32 o
 -12   8   8        1.41       16.96     27.91 o
 -11   8   8       38.29       19.02     23.27 o
 -10   8   8       90.41       63.49     24.12 o
  -9   8   8       78.25       55.59     22.39 o
  -8   8   8      383.87      335.99     31.58 o
  -7   8   8       36.05        5.48     16.54 o
  -6   8   8      299.63      286.22     34.39 o
  -5   8   8       60.78       22.22     26.03 o
  -4   8   8      131.54      147.15     21.07 o
  -3   8   8     1629.78     1742.28     48.14 o
  -2   8   8        1.76        7.09     11.05 o
  -1   8   8       55.95       63.43     16.58 o
   0   8   8       23.48       22.52     11.62 o
   1   8   8      123.31       98.90     15.70 o
   2   8   8      422.05      402.58     31.21 o
   3   8   8        0.18       -9.70     11.62 o
   4   8   8      347.32      362.80     30.25 o
   5   8   8        0.58        0.05     15.89 o
   6   8   8      192.80      203.89     32.86 o
   7   8   8        0.49       35.09     24.95 o
   8   8   8       19.29      -15.68     25.21 o
   9   8   8       85.84       88.99     43.14 o
  10   8   8        1.11      -21.46     36.55 o
 -12   9   8       27.85       91.22     44.31 o
 -11   9   8       63.43       58.43     31.16 o
 -10   9   8        9.29       20.24     27.61 o
  -9   9   8        8.95        2.29     25.22 o
  -8   9   8        9.95        4.28     25.49 o
  -7   9   8       79.73       33.88     40.15 o
  -6   9   8      116.06      103.59     40.70 o
  -5   9   8     1777.62     1737.07     71.49 o
  -4   9   8       70.00       26.44     20.14 o
  -3   9   8       26.87       17.73     26.19 o
  -2   9   8      717.51      779.52     35.99 o
  -1   9   8        1.50        8.49     12.39 o
   0   9   8       95.81       79.36     15.64 o
   1   9   8     1300.88     1241.55     40.25 o
   2   9   8      330.62      322.54     24.90 o
   3   9   8     1084.59     1133.64     40.28 o
   4   9   8       18.36        5.41     14.71 o
   5   9   8      287.08      336.19     34.43 o
   6   9   8        1.84       29.66     25.23 o
   7   9   8        0.44       12.27     26.64 o
   8   9   8       13.04        4.75     28.13 o
   9   9   8        0.00        0.89     89.84 o
 -11  10   8       40.94       73.83     36.33 o
 -10  10   8       20.86       36.07     31.06 o
  -9  10   8        6.39       14.59     37.61 o
  -8  10   8       13.93       20.54     27.98 o
  -7  10   8        3.29       51.00     26.48 o
  -6  10   8      133.13      143.56     32.06 o
  -5  10   8      326.54      266.00     47.19 o
  -4  10   8        8.47      -15.12     36.73 o
  -3  10   8       88.79       99.25     49.33 o
  -2  10   8        1.05      -16.87     16.87 o
  -1  10   8       65.51       37.76     23.42 o
   0  10   8       22.60       20.07     16.18 o
   1  10   8      186.37      174.22     24.03 o
   2  10   8       18.45       30.34     15.55 o
   3  10   8      292.68      273.11     27.73 o
   4  10   8      110.31      146.84     21.33 o
   5  10   8       52.49       22.78     21.94 o
   6  10   8        0.06        3.52     23.93 o
   7  10   8        0.40        7.36     27.80 o
   8  10   8       21.22       64.20     39.23 o
 -10  11   8        9.32        9.68     30.97 o
  -9  11   8       23.96      -12.99     28.23 o
  -8  11   8        0.48       18.85     39.59 o
  -7  11   8        6.84      -28.85     28.85 o
  -6  11   8        2.50      -23.81     23.81 o
  -5  11   8       21.66        4.33     23.01 o
  -4  11   8       40.39       62.77     27.52 o
  -3  11   8       18.15       13.07     22.85 o
  -2  11   8        5.05       10.46     25.52 o
  -1  11   8        4.38        8.13     22.05 o
   0  11   8       88.80       87.65     25.63 o
   1  11   8      117.74      103.54     22.21 o
   2  11   8       14.69       12.21     18.62 o
   3  11   8       22.21        2.92     21.16 o
   4  11   8       56.76       54.54     21.47 o
   5  11   8        5.33       13.97     25.48 o
   6  11   8        2.59       66.49     40.86 o
   7  11   8       13.63      109.28     54.62 o
  -8  12   8        3.35       -8.47     30.01 o
  -7  12   8        0.06        6.04     39.81 o
  -6  12   8        0.39       31.22     27.67 o
  -5  12   8        4.45      -24.17     24.17 o
  -4  12   8       63.06       30.63     25.65 o
  -3  12   8      155.95      129.02     32.66 o
  -2  12   8        7.65       -6.27     21.08 o
  -1  12   8        0.03       -4.41     21.98 o
   0  12   8       21.80        0.32     20.93 o
   1  12   8        1.46        6.11     19.07 o
   2  12   8       68.69       36.35     24.62 o
   3  12   8       28.60       38.43     21.66 o
   4  12   8        2.44      -19.10     19.10 o
   5  12   8       14.74        2.12     27.13 o
   6  12   8        6.13      -35.99     37.19 o
  -6  13   8        0.05       15.53     31.81 o
  -5  13   8       18.47       -8.51     74.39 o
  -4  13   8       38.34        9.46     41.43 o
  -3  13   8        1.17      -25.03     25.03 o
  -2  13   8        3.70       24.58     33.01 o
  -1  13   8        0.03        3.28     25.96 o
   0  13   8       11.06      -11.73     25.14 o
   1  13   8       41.01      103.30     26.50 o
   2  13   8        0.33      -12.90     20.41 o
   3  13   8       54.23       53.98     25.32 o
   4  13   8       26.63       60.61     28.35 o
  -3  14   8       16.79      -32.49     51.87 o
  -2  14   8        3.93      -27.86     27.86 o
  -1  14   8        0.00      -16.76     45.74 o
   0  14   8        6.16       35.79     25.92 o
   1  14   8        4.35       17.53     25.62 o
 -15   1   9       18.11      -17.60     24.99 o
 -14   1   9       10.46       31.91     23.57 o
 -13   1   9       28.06       13.00     19.43 o
 -12   1   9        7.78       -9.51     16.54 o
 -11   1   9        4.78       26.37     15.13 o
 -10   1   9      346.43      416.22     26.93 o
  -9   1   9      277.74      230.36     25.49 o
  -8   1   9      189.98      203.15     18.54 o
  -7   1   9      318.94      298.59     22.16 o
  -6   1   9       10.19       23.73     13.14 o
  -5   1   9     3676.81     3568.48     46.48 o
  -4   1   9     1717.73     1769.08     29.54 o
  -3   1   9      601.44      640.42     17.48 o
  -2   1   9      823.21      722.68     19.30 o
  -1   1   9        7.37       11.64      5.80 o
   0   1   9      755.99      663.31     21.08 o
   1   1   9      181.52      177.08     16.01 o
   2   1   9     2161.65     2005.75     42.40 o
   3   1   9     3894.70     3740.63     61.61 o
   4   1   9      565.87      605.18     43.87 o
   5   1   9        6.32        3.29     13.14 o
   6   1   9       73.39       66.07     19.01 o
   7   1   9      311.27      277.17     30.62 o
   8   1   9       11.72       17.46     24.22 o
   9   1   9        1.32        7.38     22.08 o
  10   1   9       28.14       13.65     19.08 o
  11   1   9        7.66       20.65     21.33 o
  12   1   9        6.77        0.76     26.04 o
 -14   2   9        9.62        4.54     22.25 o
 -13   2   9       66.66       12.81     20.72 o
 -12   2   9       11.83        6.95     16.38 o
 -11   2   9      484.35      455.85     54.69 o
 -10   2   9      718.53      787.36     37.51 o
  -9   2   9      491.42      469.92     26.77 o
  -8   2   9       51.15       37.22     13.94 o
  -7   2   9       50.01       81.91     12.84 o
  -6   2   9     4924.50     4598.96     68.81 o
  -5   2   9     3406.90     3198.69     42.93 o
  -4   2   9     1064.60     1114.85     23.18 o
  -3   2   9     2060.43     2099.27     31.66 o
  -2   2   9       60.35       50.54     14.16 o
  -1   2   9      542.80      561.32     20.12 o
   0   2   9     1183.89     1128.34     28.32 o
   1   2   9      127.82      128.62     16.34 o
   2   2   9      466.86      522.66     20.73 o
   3   2   9     1839.65     1793.34     45.33 o
   4   2   9     1992.02     1901.17     52.64 o
   5   2   9       21.46       18.57     15.77 o
   6   2   9      348.27      353.94     39.79 o
   7   2   9      175.42      141.75     37.13 o
   8   2   9       49.58       38.83     23.91 o
   9   2   9       37.57       46.85     24.21 o
  10   2   9        5.62       41.04     22.10 o
  11   2   9       17.90       45.83     22.75 o
  12   2   9        0.43      -21.07     25.60 o
 -14   3   9       15.68       33.83     25.40 o
 -13   3   9       26.08       53.80     23.30 o
 -12   3   9        9.42        9.01     16.91 o
 -11   3   9      123.16      120.13     20.19 o
 -10   3   9      122.80      157.51     20.47 o
  -9   3   9      356.80      351.23     27.43 o
  -8   3   9      192.44      155.35     18.03 o
  -7   3   9       42.07       17.74     10.61 o
  -6   3   9       31.22       33.95      9.98 o
  -5   3   9        0.39        4.61      8.25 o
  -4   3   9     3062.38     3182.49     42.49 o
  -3   3   9     1850.89     1761.32     35.00 o
  -2   3   9     2597.44     2750.21     44.87 o
  -1   3   9        0.61        0.01      8.61 o
   0   3   9     2283.50     2459.05     35.59 o
   1   3   9     2692.98     2635.12     39.06 o
   2   3   9      529.62      551.72     19.85 o
   3   3   9       12.20       12.05      7.14 o
   4   3   9       69.75       84.62     13.59 o
   5   3   9       30.33       27.01     12.61 o
   6   3   9        2.75       10.18     12.77 o
   7   3   9      187.08      146.89     21.21 o
   8   3   9        6.12       -0.22     15.06 o
   9   3   9       12.04      -17.61     17.61 o
  10   3   9        3.61       -4.51     18.45 o
  11   3   9        1.87       10.15     34.89 o
  12   3   9        0.02       -8.78     25.49 o
 -14   4   9       22.93       28.81     29.37 o
 -13   4   9        0.36       -6.51     26.01 o
 -12   4   9        0.82       -1.58     20.36 o
 -11   4   9      190.22      153.43     29.89 o
 -10   4   9      395.70      429.06     39.76 o
  -9   4   9       41.99       45.60     14.04 o
  -8   4   9        2.09       -0.29     11.38 o
  -7   4   9      401.88      431.24     23.13 o
  -6   4   9      312.30      284.96     18.45 o
  -5   4   9      400.26      429.36     23.14 o
  -4   4   9      136.90      127.13     13.83 o
  -3   4   9      391.62      449.59     19.41 o
  -2   4   9        0.05        2.62      7.73 o
  -1   4   9      124.22      125.13     12.74 o
   0   4   9      315.10      349.71     17.63 o
   1   4   9     2187.67     2296.45     36.45 o
   2   4   9       13.48       16.46      7.38 o
   3   4   9        5.87       13.29      7.71 o
   4   4   9       54.50       39.66     12.86 o
   5   4   9      164.26      186.24     19.67 o
   6   4   9       72.48       47.95     15.37 o
   7   4   9       11.59       19.88     15.34 o
   8   4   9       13.35       37.63     24.74 o
   9   4   9        0.00       -5.50     17.78 o
  10   4   9        7.19       -8.35     22.87 o
  11   4   9       54.90       99.69     70.51 o
 -14   5   9        4.38       -7.96     37.07 o
 -13   5   9       18.64       -7.24     63.72 o
 -12   5   9      196.04      121.49     31.51 o
 -11   5   9       57.55       65.25     22.14 o
 -10   5   9        0.02       11.75     17.82 o
  -9   5   9      145.95      129.87     21.60 o
  -8   5   9       15.33       26.95     21.71 o
  -7   5   9        0.49       -4.57     12.54 o
  -6   5   9     1417.98     1512.67     60.09 o
  -5   5   9       18.74       13.01     19.08 o
  -4   5   9        9.95        7.13      9.16 o
  -3   5   9        7.52       21.41      8.98 o
  -2   5   9      102.51       85.36     14.45 o
  -1   5   9        7.02        1.84      8.06 o
   0   5   9       17.78       48.69     10.07 o
   1   5   9      639.12      680.64     20.41 o
   2   5   9      151.31      205.63     15.24 o
   3   5   9       22.88       25.12      9.30 o
   4   5   9      570.31      559.76     22.02 o
   5   5   9      418.59      446.92     26.39 o
   6   5   9      599.95      548.99     36.09 o
   7   5   9       46.28       12.25     17.21 o
   8   5   9       48.55       34.79     25.02 o
   9   5   9       12.03        5.97     27.99 o
  10   5   9      113.34       87.00     29.17 o
  11   5   9       15.01        6.21     29.69 o
 -13   6   9      231.39      212.14     62.69 o
 -12   6   9      446.45      584.29     93.91 o
 -11   6   9        1.77       35.96     20.63 o
 -10   6   9       36.85       17.31     21.90 o
  -9   6   9      126.68      123.50     22.79 o
  -8   6   9      227.25      181.38     31.79 o
  -7   6   9       72.25       50.20     15.86 o
  -6   6   9        2.07      -17.48     17.48 o
  -5   6   9        3.09      -13.10     13.35 o
  -4   6   9       20.72       11.64     10.44 o
  -3   6   9       33.73       11.75      9.39 o
  -2   6   9     1603.56     1715.95     39.49 o
  -1   6   9      127.92      117.44     11.94 o
   0   6   9      469.34      521.12     24.60 o
   1   6   9      640.75      587.59     39.72 o
   2   6   9       33.48       14.77     12.27 o
   3   6   9       38.30       34.60     12.74 o
   4   6   9       83.55       56.70     14.10 o
   5   6   9      210.56      196.62     41.59 o
   6   6   9       94.83      111.04     22.45 o
   7   6   9       10.64       19.95     19.94 o
   8   6   9        0.01       26.03     20.44 o
   9   6   9       80.73       68.27     25.83 o
  10   6   9        9.69      -26.39     26.39 o
  11   6   9      155.65       61.48     34.64 o
 -13   7   9        0.07       13.35     41.95 o
 -12   7   9      114.47       95.85     47.93 o
 -11   7   9      145.68      190.93     29.72 o
 -10   7   9      262.78      251.89     30.66 o
  -9   7   9        0.46        9.78     23.96 o
  -8   7   9       12.58       -3.65     15.62 o
  -7   7   9       52.86       28.84     17.14 o
  -6   7   9      241.38      277.50     24.71 o
  -5   7   9      170.86      188.36     43.46 o
  -4   7   9      157.97      159.04     18.10 o
  -3   7   9       62.68       73.38     13.82 o
  -2   7   9      304.70      288.85     20.38 o
  -1   7   9        0.43       -9.05      9.11 o
   0   7   9       70.27       70.72     14.02 o
   1   7   9      513.72      442.64     24.81 o
   2   7   9       14.25       14.54     12.12 o
   3   7   9      189.96      161.88     19.06 o
   4   7   9      124.22      111.18     19.17 o
   5   7   9       14.41       -7.85     20.70 o
   6   7   9       69.82       68.68     26.98 o
   7   7   9       21.60       64.28     28.99 o
   8   7   9       26.77        7.14     27.38 o
   9   7   9        0.03       25.11     34.09 o
  10   7   9       25.69      -32.59     38.65 o
 -12   8   9        7.29       11.73     25.41 o
 -11   8   9        0.00      -22.34     26.15 o
 -10   8   9       12.10       -2.03     23.64 o
  -9   8   9      208.75      167.06     32.16 o
  -8   8   9        6.64        5.59     19.98 o
  -7   8   9        0.35      -18.83     34.18 o
  -6   8   9        0.00       11.66     15.71 o
  -5   8   9      245.38      225.08     25.64 o
  -4   8   9      351.13      339.17     26.68 o
  -3   8   9      788.83      792.86     31.65 o
  -2   8   9        0.59       -6.39     10.57 o
  -1   8   9      973.59      954.88     52.04 o
   0   8   9      495.82      453.04     26.24 o
   1   8   9      177.20      154.59     19.76 o
   2   8   9       28.90        8.46     15.10 o
   3   8   9      339.64      376.80     26.12 o
   4   8   9       55.59       35.90     16.28 o
   5   8   9        5.05       13.08     17.52 o
   6   8   9       72.94       65.30     27.63 o
   7   8   9       53.50       61.89     28.00 o
   8   8   9       11.64       32.53     42.74 o
   9   8   9       11.41      -19.46     67.68 o
 -11   9   9        0.53       -5.37     27.86 o
 -10   9   9        9.92        8.93     26.79 o
  -9   9   9        1.73       -8.78     25.50 o
  -8   9   9        0.04       -2.73     32.57 o
  -7   9   9        2.60       -6.06     41.73 o
  -6   9   9      270.21      242.29     52.82 o
  -5   9   9       14.85        8.58     23.11 o
  -4   9   9     1301.83     1296.31     92.30 o
  -3   9   9      222.05      211.55     24.04 o
  -2   9   9      615.41      665.74     31.35 o
  -1   9   9        9.68        1.34     12.59 o
   0   9   9      595.01      629.77     31.00 o
   1   9   9     1290.61     1352.91     43.09 o
   2   9   9       25.65       20.72     14.02 o
   3   9   9        7.87       28.48     15.62 o
   4   9   9      105.67      103.66     21.19 o
   5   9   9       49.39       79.79     28.33 o
   6   9   9        0.00       19.91     25.51 o
   7   9   9        4.62      -10.98     26.61 o
   8   9   9        5.13       24.74     42.21 o
   9   9   9        3.55      -17.56     75.99 o
 -10  10   9       27.14       22.30     29.00 o
  -9  10   9       19.02       25.89     28.37 o
  -8  10   9       10.65       21.87     34.58 o
  -7  10   9       70.21       72.59     28.83 o
  -6  10   9       56.28       24.74     25.09 o
  -5  10   9        0.00       -1.52     20.85 o
  -4  10   9      417.44      298.96     39.77 o
  -3  10   9       43.87       29.83     39.24 o
  -2  10   9      128.48      143.44     42.13 o
  -1  10   9      546.29      596.69     37.64 o
   0  10   9        5.24       -6.93     14.82 o
   1  10   9      177.75      170.84     21.16 o
   2  10   9      823.09      846.21     50.21 o
   3  10   9       30.99       22.26     16.29 o
   4  10   9        2.81        1.19     17.00 o
   5  10   9      132.84      148.92     29.01 o
   6  10   9        1.02      -23.83     23.83 o
   7  10   9       30.05       19.97     30.22 o
   8  10   9        2.88      -34.80     34.80 o
  -9  11   9        0.08      -13.77     28.65 o
  -8  11   9        2.09       40.16     31.83 o
  -7  11   9        1.25      -24.44     24.44 o
  -6  11   9       89.73       24.56     30.22 o
  -5  11   9      216.02      230.71     39.53 o
  -4  11   9       22.08       38.78     27.49 o
  -3  11   9       20.55        5.19     23.46 o
  -2  11   9        1.20        1.45     20.18 o
  -1  11   9        6.07        7.52     17.10 o
   0  11   9       83.74       64.53     33.60 o
   1  11   9        1.06      -13.79     18.12 o
   2  11   9        4.90      -17.88     17.88 o
   3  11   9      178.76      160.00     50.41 o
   4  11   9       33.59       52.48     24.50 o
   5  11   9        6.18       10.39     27.21 o
   6  11   9       13.37       22.32     41.43 o
   7  11   9       23.20       13.01     34.25 o
  -8  12   9        3.82      -26.45     30.27 o
  -7  12   9        0.03      -19.41     27.25 o
  -6  12   9        8.30        8.16     28.23 o
  -5  12   9       24.42       26.72     28.27 o
  -4  12   9       22.90        4.85     25.21 o
  -3  12   9       17.82      -19.82     22.33 o
  -2  12   9      204.47      287.55     58.72 o
  -1  12   9        4.35        5.70     19.29 o
   0  12   9       37.60       22.82     20.44 o
   1  12   9      107.76       75.80     23.10 o
   2  12   9       25.84       41.91     22.46 o
   3  12   9       24.48       41.62     23.66 o
   4  12   9        0.60        7.43     23.69 o
   5  12   9       10.26      -26.29     26.29 o
  -6  13   9        4.75      -20.12     31.45 o
  -5  13   9       38.05        5.80     37.93 o
  -4  13   9       29.19       19.28     30.27 o
  -3  13   9        3.45       39.99     31.40 o
  -2  13   9       15.23       57.43     32.63 o
  -1  13   9        0.10       33.76     27.75 o
   0  13   9        1.09       10.42     26.85 o
   1  13   9       22.07       17.18     23.44 o
   2  13   9       29.33       47.96     25.33 o
   3  13   9       52.84       44.54     26.93 o
  -2  14   9        1.95        9.57     32.60 o
  -1  14   9       78.98       87.36     36.81 o
 -14   0  10       49.94       52.98     36.41 o
 -13   0  10      120.49      162.02     82.32 o
 -12   0  10      240.37      199.70     61.34 o
 -11   0  10      311.31      300.62     41.00 o
 -10   0  10        0.43      -14.32     19.57 o
  -9   0  10     1476.40     1541.85     67.93 o
  -8   0  10       39.50       53.34     19.89 o
  -7   0  10       24.11       -7.52     12.86 o
  -6   0  10       29.10       34.12     14.03 o
  -5   0  10        1.38       16.64     10.40 o
  -4   0  10     7385.14     7600.98    107.76 o
  -3   0  10     1160.68     1221.78     33.37 o
  -2   0  10       90.53       84.33     11.99 o
  -1   0  10      233.46      206.52     16.13 o
   0   0  10       70.10       21.94     13.82 o
   1   0  10        4.42       15.94     15.41 o
   2   0  10     4397.79     4596.52    168.60 o
   3   0  10      419.09      413.29     39.55 o
   4   0  10        0.00       33.93     20.04 o
   5   0  10       41.74       32.10     41.16 o
   6   0  10     1554.40     1460.52    128.23 o
   7   0  10     1089.44     1187.94    172.95 o
   8   0  10       93.33       81.53     54.62 o
   9   0  10        0.51      -30.93     30.93 o
  10   0  10        5.96       15.16     34.50 o
  11   0  10      220.73      287.21     57.77 o
 -14   1  10       36.45       13.40     22.49 o
 -13   1  10       46.32       58.49     27.42 o
 -12   1  10        1.06       15.68     18.96 o
 -11   1  10       10.41       -0.57     14.46 o
 -10   1  10      726.07      644.64     32.12 o
  -9   1  10      156.47      150.48     18.71 o
  -8   1  10      226.93      202.65     20.97 o
  -7   1  10      435.07      459.91     26.19 o
  -6   1  10      173.89      153.59     14.75 o
  -5   1  10       65.84       64.67      9.57 o
  -4   1  10     1786.55     1696.52     29.98 o
  -3   1  10      556.87      553.23     21.24 o
  -2   1  10       21.26       22.55      6.57 o
  -1   1  10       95.20      103.18     11.33 o
   0   1  10       10.80        7.19      9.51 o
   1   1  10     1820.61     1780.05     45.02 o
   2   1  10       55.01       54.87     14.75 o
   3   1  10        3.02       -6.55      9.38 o
   4   1  10        0.14       42.03     19.31 o
   5   1  10      105.08      134.96     22.16 o
   6   1  10     1382.55     1335.31     51.72 o
   7   1  10       53.94       56.09     20.89 o
   8   1  10        4.15      -17.81     17.81 o
   9   1  10        0.36      -20.62     20.62 o
  10   1  10      158.06      148.95     33.92 o
  11   1  10        6.70       -1.52     22.73 o
 -14   2  10       14.03       34.01     31.30 o
 -13   2  10       57.48       85.12     21.95 o
 -12   2  10        1.09        7.97     17.21 o
 -11   2  10       49.77       58.83     17.44 o
 -10   2  10       27.06        9.23     18.49 o
  -9   2  10     1660.75     1733.25     51.49 o
  -8   2  10       28.60       19.46     12.04 o
  -7   2  10       29.42       28.27     11.43 o
  -6   2  10     2834.19     2874.09     47.78 o
  -5   2  10      935.85      928.45     22.47 o
  -4   2  10       60.44       68.16      8.81 o
  -3   2  10      197.06      255.81     14.09 o
  -2   2  10        0.13       -2.11      7.43 o
  -1   2  10      614.65      629.74     40.71 o
   0   2  10     1538.18     1636.88     34.62 o
   1   2  10       97.10       98.67     12.51 o
   2   2  10       93.23       93.73     14.87 o
   3   2  10      572.21      601.94     26.20 o
   4   2  10      226.81      229.05     24.53 o
   5   2  10      568.66      647.36     36.58 o
   6   2  10       54.14       72.52     20.30 o
   7   2  10      405.23      403.15     34.95 o
   8   2  10        8.38        4.59     18.85 o
   9   2  10       33.06        7.25     18.31 o
  10   2  10        1.58      -18.66     18.66 o
  11   2  10       18.35       16.25     23.86 o
 -14   3  10       12.50        8.17     27.20 o
 -13   3  10        3.58        5.55     28.56 o
 -12   3  10        7.23       -6.13     18.68 o
 -11   3  10      220.13      183.38     38.31 o
 -10   3  10      116.71       97.06     20.24 o
  -9   3  10       98.90      100.13     16.93 o
  -8   3  10        9.04       -9.85     10.43 o
  -7   3  10      781.02      757.43     28.83 o
  -6   3  10     2243.62     2439.68     48.57 o
  -5   3  10      175.42      191.53     15.46 o
  -4   3  10      510.27      565.44     19.46 o
  -3   3  10      108.45       87.81     12.15 o
  -2   3  10       21.05        6.66     11.15 o
  -1   3  10        0.02       -7.31      7.31 o
   0   3  10       96.83       98.33      8.96 o
   1   3  10       64.40       57.43     10.87 o
   2   3  10      390.41      457.28     21.59 o
   3   3  10       39.17       27.95     11.97 o
   4   3  10     1459.37     1565.78     41.59 o
   5   3  10       28.40       -5.83     11.47 o
   6   3  10      504.89      531.26     34.89 o
   7   3  10        1.42       -1.37     14.58 o
   8   3  10       20.16       15.33     16.05 o
   9   3  10        5.91      -11.25     18.78 o
  10   3  10        0.74      -12.71     20.01 o
  11   3  10        8.80       85.57     30.07 o
 -14   4  10       22.68       28.28     37.14 o
 -13   4  10        2.03       24.08     28.67 o
 -12   4  10       14.54       14.72     25.69 o
 -11   4  10        3.17       16.91     20.34 o
 -10   4  10       12.92       30.89     18.75 o
  -9   4  10       35.86       20.64     16.75 o
  -8   4  10       10.00       12.22     15.07 o
  -7   4  10      832.50      899.50     38.28 o
  -6   4  10       26.49       25.11     14.38 o
  -5   4  10        3.58        1.68     10.49 o
  -4   4  10       10.31       10.58      9.17 o
  -3   4  10        2.53        8.25      8.57 o
  -2   4  10      157.38      187.27     15.23 o
  -1   4  10      101.92       67.30     11.49 o
   0   4  10       88.47       76.56     11.80 o
   1   4  10       92.88       79.68      9.89 o
   2   4  10       25.47       14.01      8.37 o
   3   4  10      155.83      183.32     13.61 o
   4   4  10      425.60      488.26     33.55 o
   5   4  10       90.37       75.63     29.88 o
   6   4  10       15.28       11.82     14.15 o
   7   4  10        7.39        9.52     14.85 o
   8   4  10       10.31       -7.28     16.89 o
   9   4  10        7.53       36.76     30.96 o
  10   4  10       22.85       16.54     24.87 o
  11   4  10       21.12       46.92     38.27 o
 -14   5  10      125.73      122.98     35.47 o
 -13   5  10      201.33      216.06     40.11 o
 -12   5  10       71.86       70.90     24.71 o
 -11   5  10       38.03       73.62     22.70 o
 -10   5  10        9.61        3.72     16.92 o
  -9   5  10      126.76      130.44     22.36 o
  -8   5  10      440.95      398.40     30.42 o
  -7   5  10      168.30      155.48     21.92 o
  -6   5  10     1236.57     1214.35     51.05 o
  -5   5  10       72.32       46.14     17.28 o
  -4   5  10       13.49        8.30      9.89 o
  -3   5  10        0.91        2.81      8.48 o
  -2   5  10     1446.43     1553.84     35.49 o
  -1   5  10        0.09       -5.64      8.18 o
   0   5  10     1370.60     1445.55     34.35 o
   1   5  10        0.07       -7.59      8.15 o
   2   5  10       16.86        1.62      9.17 o
   3   5  10      225.29      241.22     17.65 o
   4   5  10      450.19      460.80     25.29 o
   5   5  10       55.63       37.29     18.97 o
   6   5  10      366.06      320.93     31.60 o
   7   5  10       24.67       35.12     20.61 o
   8   5  10        8.45        4.09     20.30 o
   9   5  10        5.53       22.79     22.78 o
  10   5  10       15.13       23.41     34.39 o
  11   5  10        6.05      -18.95     29.29 o
 -13   6  10        1.73       15.39     24.07 o
 -12   6  10       15.97       12.47     22.50 o
 -11   6  10        0.83       -8.81     20.39 o
 -10   6  10       58.88       46.08     23.31 o
  -9   6  10      558.91      507.04     47.98 o
  -8   6  10       45.51       33.81     23.65 o
  -7   6  10        4.72        0.76     14.05 o
  -6   6  10       58.51       44.54     19.64 o
  -5   6  10        6.01       16.36     12.80 o
  -4   6  10        3.05       17.97     10.66 o
  -3   6  10       30.78       21.73     10.53 o
  -2   6  10        6.81       -5.98      8.71 o
  -1   6  10       38.80       28.81     18.04 o
   0   6  10       30.36       22.09     11.68 o
   1   6  10       90.85      125.15     16.41 o
   2   6  10        1.90       -9.80      9.80 o
   3   6  10        0.80        7.69     12.51 o
   4   6  10        0.56        0.89     14.97 o
   5   6  10        0.10       -9.99     20.54 o
   6   6  10      245.12      184.91     52.17 o
   7   6  10      491.58      485.94     49.33 o
   8   6  10       74.89       44.02     31.97 o
   9   6  10       18.96       18.75     81.28 o
  10   6  10       49.19       41.47     40.56 o
 -13   7  10        0.59       43.57     31.47 o
 -12   7  10       18.49       45.12     29.70 o
 -11   7  10       40.57       31.68     22.70 o
 -10   7  10       19.79      -18.28     18.28 o
  -9   7  10       35.45       31.01     19.30 o
  -8   7  10       22.39       58.60     18.84 o
  -7   7  10        1.98      -10.91     14.55 o
  -6   7  10      265.52      278.22     32.65 o
  -5   7  10        1.81        2.15     12.06 o
  -4   7  10       85.30       94.47     20.25 o
  -3   7  10        2.80       -4.65     11.71 o
  -2   7  10      403.22      443.07     24.92 o
  -1   7  10       18.52       21.77     12.56 o
   0   7  10       27.06       29.96     12.94 o
   1   7  10      137.83      120.80     17.11 o
   2   7  10       23.60       37.03     14.07 o
   3   7  10       15.46       10.15     13.55 o
   4   7  10       88.13       92.22     28.10 o
   5   7  10       39.21       -8.30     21.30 o
   6   7  10      424.54      460.06     62.27 o
   7   7  10       40.92       41.46     33.65 o
   8   7  10        1.22       21.91     29.24 o
   9   7  10        1.30       21.92     39.50 o
  10   7  10        0.05      -39.29     39.29 o
 -12   8  10       50.76       74.98     32.60 o
 -11   8  10       71.07       52.47     36.70 o
 -10   8  10        4.45      -16.13     23.33 o
  -9   8  10       65.49      119.65     40.03 o
  -8   8  10       30.62       62.98     25.17 o
  -7   8  10       65.88       33.02     36.06 o
  -6   8  10      236.83      188.07     57.54 o
  -5   8  10        6.54       -2.67     24.42 o
  -4   8  10      469.55      436.21     37.13 o
  -3   8  10        3.74        3.64     13.27 o
  -2   8  10      194.76      186.02     24.78 o
  -1   8  10     1215.81     1246.06     40.14 o
   0   8  10      869.83      824.91     34.12 o
   1   8  10      483.43      566.83     30.15 o
   2   8  10       35.70       15.14     14.06 o
   3   8  10        4.50        3.91     14.18 o
   4   8  10        0.10        3.69     17.28 o
   5   8  10       73.41      111.82     29.23 o
   6   8  10       63.14      121.93     31.52 o
   7   8  10       18.02       32.84     27.14 o
   8   8  10       19.09       75.13     61.93 o
   9   8  10        3.11       39.26     34.10 o
 -11   9  10        8.34        8.57     29.11 o
 -10   9  10        3.54        6.21     37.90 o
  -9   9  10        9.60        3.70     27.75 o
  -8   9  10       12.83        3.90     31.54 o
  -7   9  10      112.35      104.86     31.84 o
  -6   9  10       27.19       14.26     22.19 o
  -5   9  10        3.51       -3.39     20.50 o
  -4   9  10        6.84        4.67     16.39 o
  -3   9  10      852.53      827.78     38.79 o
  -2   9  10       23.84       22.04     14.55 o
  -1   9  10       51.21       34.54     14.48 o
   0   9  10      628.58      718.66     33.73 o
   1   9  10        1.32       17.89     14.26 o
   2   9  10       64.17       58.56     16.80 o
   3   9  10       26.60        4.83     15.43 o
   4   9  10        8.53        7.37     18.66 o
   5   9  10       76.90       52.86     23.18 o
   6   9  10        1.66       18.11     29.08 o
   7   9  10        5.82       22.10     29.37 o
   8   9  10       10.00       22.05     32.82 o
 -10  10  10        0.53       -1.44     29.69 o
  -9  10  10       38.63       66.90     30.50 o
  -8  10  10       12.38       -3.39     27.35 o
  -7  10  10       37.35       22.37     32.97 o
  -6  10  10       53.76       70.91     43.73 o
  -5  10  10       98.33       67.58     26.98 o
  -4  10  10        4.77        3.12     21.54 o
  -3  10  10      318.64      290.25     34.61 o
  -2  10  10       99.20       77.62     23.33 o
  -1  10  10       34.14       39.80     18.77 o
   0  10  10        7.85       12.88     17.40 o
   1  10  10       10.07      -13.82     14.55 o
   2  10  10        1.68      -15.01     15.01 o
   3  10  10       13.97        8.92     16.41 o
   4  10  10        4.91       17.04     21.46 o
   5  10  10       35.59       32.00     23.11 o
   6  10  10       15.31       22.17     29.74 o
   7  10  10       11.89       39.92     32.72 o
  -9  11  10       36.42       70.83     45.05 o
  -8  11  10        3.75      -28.01     28.01 o
  -7  11  10       11.94       -6.55     28.92 o
  -6  11  10       74.16      112.93     33.12 o
  -5  11  10       71.08       42.57     37.46 o
  -4  11  10      259.06      243.78     39.95 o
  -3  11  10       77.30       26.46     27.14 o
  -2  11  10      173.74      149.40     30.33 o
  -1  11  10        0.01       -1.71     18.25 o
   0  11  10       77.38       44.87     21.11 o
   1  11  10      152.84       91.54     23.67 o
   2  11  10       95.84       80.83     23.65 o
   3  11  10       83.11       20.23     23.08 o
   4  11  10       27.27       35.23     33.49 o
   5  11  10       23.28       52.26     34.52 o
   6  11  10       17.41       22.64     32.44 o
  -8  12  10        1.09        3.50     31.90 o
  -7  12  10        9.08       -6.85     30.34 o
  -6  12  10        0.82       36.03     30.65 o
  -5  12  10        0.41        6.26     27.72 o
  -4  12  10       12.62       -2.84     26.51 o
  -3  12  10        3.71        4.86     25.59 o
  -2  12  10        0.17      -23.98     23.98 o
  -1  12  10        5.99      -15.53     21.87 o
   0  12  10       23.06       14.68     21.42 o
   1  12  10        4.15      -12.42     20.11 o
   2  12  10       63.11       27.06     24.47 o
   3  12  10       25.06       59.72     23.61 o
   4  12  10       18.03       19.05     29.23 o
   5  12  10        3.98      -11.21     29.87 o
  -5  13  10        4.06        2.77     38.34 o
  -4  13  10       31.26       18.91     32.39 o
  -3  13  10       20.18       -6.96     46.79 o
  -2  13  10        6.33      -27.06     27.06 o
  -1  13  10        0.08      -23.01     39.57 o
   0  13  10        0.46       43.70     24.38 o
   1  13  10       22.55       17.78     24.47 o
   2  13  10       18.15        7.51     23.69 o
 -14   1  11        9.15       -3.54     21.86 o
 -13   1  11       10.91       -1.29     20.37 o
 -12   1  11       53.46       89.91     29.93 o
 -11   1  11        5.14       15.88     15.60 o
 -10   1  11        6.17      -13.52     13.52 o
  -9   1  11        1.75       14.73     14.77 o
  -8   1  11      372.67      351.86     25.91 o
  -7   1  11      224.59      216.04     18.62 o
  -6   1  11     1515.45     1565.35     37.76 o
  -5   1  11        5.71        2.72      7.35 o
  -4   1  11     2180.31     2025.39     34.10 o
  -3   1  11       11.66        6.94      6.85 o
  -2   1  11        4.66       -0.09      6.07 o
  -1   1  11      125.56      115.08     15.07 o
   0   1  11      302.16      286.09     17.24 o
   1   1  11      356.10      362.33     19.27 o
   2   1  11      269.58      219.77     18.88 o
   3   1  11        3.97       29.58     15.88 o
   4   1  11      617.06      658.36     59.98 o
   5   1  11      283.64      326.51     30.75 o
   6   1  11        0.09      -10.44     16.76 o
   7   1  11        2.23      -12.87     19.02 o
   8   1  11       80.37      111.32     27.38 o
   9   1  11       41.16       95.03     27.70 o
  10   1  11        0.40      -26.68     26.68 o
  11   1  11       23.09       24.44     33.55 o
 -14   2  11        1.53       10.52     26.92 o
 -13   2  11        1.03       -4.60     20.88 o
 -12   2  11        3.52       27.55     17.47 o
 -11   2  11        0.10        3.80     17.75 o
 -10   2  11        7.29       -4.48     13.93 o
  -9   2  11      401.50      393.47     26.32 o
  -8   2  11      298.89      347.32     26.69 o
  -7   2  11        2.26       -9.34      9.34 o
  -6   2  11        0.01        3.63      9.07 o
  -5   2  11      320.98      323.00     22.16 o
  -4   2  11      779.00      811.85     21.77 o
  -3   2  11      554.33      551.28     17.93 o
  -2   2  11      360.82      314.49     13.53 o
  -1   2  11     3666.06     3779.19     57.56 o
   0   2  11      342.70      321.56     18.43 o
   1   2  11      303.97      346.39     19.33 o
   2   2  11       26.71       24.94     10.33 o
   3   2  11       26.12       34.87     29.46 o
   4   2  11      121.23      146.76     22.25 o
   5   2  11      799.24      770.15     40.68 o
   6   2  11      109.88       76.44     22.30 o
   7   2  11      170.57      124.17     25.38 o
   8   2  11        0.22        1.83     16.33 o
   9   2  11       27.47       -2.34     19.63 o
  10   2  11        8.27      -33.63     34.47 o
  11   2  11       19.52       41.03     34.18 o
 -14   3  11        1.49       -7.74     75.20 o
 -13   3  11       11.58       56.24     29.31 o
 -12   3  11        6.43        5.61     22.37 o
 -11   3  11       65.87       38.93     19.67 o
 -10   3  11       54.08       43.65     18.84 o
  -9   3  11       22.65        7.31     15.59 o
  -8   3  11      120.12      134.42     33.93 o
  -7   3  11       39.02        5.46     16.97 o
  -6   3  11       40.91       48.92     14.39 o
  -5   3  11      295.04      261.35     20.28 o
  -4   3  11        0.07        6.66      9.15 o
  -3   3  11      253.90      271.97     17.77 o
  -2   3  11      205.93      223.82     17.05 o
  -1   3  11      101.69      100.43     13.04 o
   0   3  11       18.67       18.58      9.59 o
   1   3  11      293.88      331.43     19.62 o
   2   3  11       41.63       39.19     11.64 o
   3   3  11      157.04      162.89     24.29 o
   4   3  11        0.11        5.06     14.45 o
   5   3  11       68.45       73.44     16.50 o
   6   3  11      441.77      386.02     29.58 o
   7   3  11       97.97       58.40     17.27 o
   8   3  11       79.31       94.63     21.04 o
   9   3  11        0.47       12.31     18.77 o
  10   3  11        4.16       -9.52     21.16 o
  11   3  11       13.57       22.14     27.65 o
 -14   4  11        9.46       -0.99     27.71 o
 -13   4  11       16.91        6.85     22.84 o
 -12   4  11        2.13        7.31     20.74 o
 -11   4  11        3.47       23.30     18.89 o
 -10   4  11       69.41       76.76     21.50 o
  -9   4  11     1169.64     1270.11     48.98 o
  -8   4  11        1.31       -5.61     13.99 o
  -7   4  11       11.80      -10.74     22.31 o
  -6   4  11        7.70        8.12     11.10 o
  -5   4  11      190.19      215.78     29.95 o
  -4   4  11      116.31      141.37     15.82 o
  -3   4  11     1787.10     1848.79     40.04 o
  -2   4  11        0.02       -4.15      8.62 o
  -1   4  11      910.38      996.70     29.36 o
   0   4  11      374.50      362.39     24.96 o
   1   4  11       37.01       43.97     12.13 o
   2   4  11      117.01      110.87     13.90 o
   3   4  11       59.99       63.81     11.62 o
   4   4  11       14.28       -4.28     12.18 o
   5   4  11       13.27       35.17     16.18 o
   6   4  11      630.52      633.22     33.41 o
   7   4  11      259.50      273.41     28.53 o
   8   4  11        1.55       11.53     21.69 o
   9   4  11        0.56        8.80     23.52 o
  10   4  11        0.15       -2.71     24.64 o
 -13   5  11      148.42      209.35     42.50 o
 -12   5  11       92.35      122.87     27.18 o
 -11   5  11        3.41       15.05     20.38 o
 -10   5  11       89.92       75.26     27.86 o
  -9   5  11        0.00       40.96     17.94 o
  -8   5  11      214.31      187.75     23.57 o
  -7   5  11      462.33      407.51     35.98 o
  -6   5  11        4.91       15.56     12.92 o
  -5   5  11       89.59       89.54     15.12 o
  -4   5  11      316.58      317.19     35.99 o
  -3   5  11        0.99       -6.23     16.83 o
  -2   5  11      159.26      165.65     22.15 o
  -1   5  11       15.33        4.48     10.04 o
   0   5  11      135.99      125.71     17.25 o
   1   5  11      116.08      139.15     14.42 o
   2   5  11        1.01        6.78      9.75 o
   3   5  11      327.02      299.90     20.74 o
   4   5  11       35.96       25.27     23.52 o
   5   5  11      116.01      139.84     40.17 o
   6   5  11        1.02      -20.34     22.32 o
   7   5  11        0.11       11.18     26.58 o
   8   5  11        1.27       35.69     28.75 o
   9   5  11       32.41       60.20     48.31 o
  10   5  11       30.08       70.20     55.73 o
 -13   6  11       77.44       98.01     29.22 o
 -12   6  11       73.93      119.27     37.06 o
 -11   6  11       24.93       22.75     21.92 o
 -10   6  11        7.08       -6.04     18.73 o
  -9   6  11       28.28       39.57     19.17 o
  -8   6  11       69.93       57.79     19.17 o
  -7   6  11      539.04      589.80     42.46 o
  -6   6  11      152.71      178.88     21.97 o
  -5   6  11      529.24      514.34     42.73 o
  -4   6  11       45.35       54.25     14.15 o
  -3   6  11      267.49      261.00     37.23 o
  -2   6  11      229.05      246.38     18.39 o
  -1   6  11        2.13        3.37     12.68 o
   0   6  11      131.53      118.55     16.89 o
   1   6  11      300.59      259.72     27.38 o
   2   6  11      152.22      116.22     17.31 o
   3   6  11      162.08      188.77     32.25 o
   4   6  11       93.99       26.53     18.80 o
   5   6  11       68.56       54.88     45.40 o
   6   6  11        0.14      -10.95     24.03 o
   7   6  11        5.25       -6.80     25.69 o
   8   6  11        0.83       -0.87     41.21 o
   9   6  11        9.71       33.21     32.88 o
  10   6  11       13.14       43.73     38.23 o
 -12   7  11        7.95        7.75     24.17 o
 -11   7  11       11.13        6.88     21.68 o
 -10   7  11        0.41        1.95     19.39 o
  -9   7  11       34.47       20.26     19.09 o
  -8   7  11       10.47       -1.33     20.91 o
  -7   7  11       29.80       15.66     21.30 o
  -6   7  11      395.70      372.50     29.48 o
  -5   7  11        6.17      -15.63     21.88 o
  -4   7  11       19.64       11.22     20.22 o
  -3   7  11      121.56      114.86     22.41 o
  -2   7  11       12.14       14.65     16.87 o
  -1   7  11       21.47       15.20     12.43 o
   0   7  11      267.12      262.90     24.19 o
   1   7  11       19.06       25.34     13.63 o
   2   7  11       43.67       43.55     14.44 o
   3   7  11       15.21       24.79     15.17 o
   4   7  11      323.60      350.45     49.13 o
   5   7  11       27.69       79.07     49.23 o
   6   7  11        0.97       15.43     27.71 o
   7   7  11        7.41       -1.16     32.00 o
   8   7  11       41.50       33.07     38.10 o
   9   7  11        3.25       52.56     41.72 o
 -12   8  11        5.99       40.51     30.52 o
 -11   8  11       32.66       23.62     26.50 o
 -10   8  11        5.71        5.00     35.92 o
  -9   8  11        5.89      -37.66     49.08 o
  -8   8  11      223.34      156.63     31.36 o
  -7   8  11        9.28       -1.53     19.65 o
  -6   8  11       76.43       72.39     24.55 o
  -5   8  11      144.20      133.63     23.82 o
  -4   8  11       21.30       10.22     15.03 o
  -3   8  11      440.62      394.50     39.04 o
  -2   8  11      919.37      934.52     44.90 o
  -1   8  11     1121.07     1123.42     39.60 o
   0   8  11      684.53      640.61     40.79 o
   1   8  11        2.22       -3.40     13.00 o
   2   8  11       18.22       25.46     14.64 o
   3   8  11      177.79      162.08     28.12 o
   4   8  11       98.28       91.97     24.15 o
   5   8  11       47.75       27.85     26.63 o
   6   8  11      157.97       82.89     43.98 o
   7   8  11        0.89       31.93     33.52 o
   8   8  11       11.72       16.06     37.55 o
 -11   9  11       42.15       57.12     34.59 o
 -10   9  11       13.63       44.24     31.56 o
  -9   9  11        1.67       30.37     27.07 o
  -8   9  11       17.16       11.66     26.57 o
  -7   9  11       27.36       67.42     28.09 o
  -6   9  11       13.73        2.47     24.00 o
  -5   9  11       16.06       -0.31     17.14 o
  -4   9  11       46.66       59.06     18.29 o
  -3   9  11       69.80       54.25     17.82 o
  -2   9  11      160.54      172.97     21.76 o
  -1   9  11       13.97       -2.76     14.20 o
   0   9  11        8.19       21.27     15.46 o
   1   9  11       55.57       38.85     16.56 o
   2   9  11        3.65        7.57     15.41 o
   3   9  11        4.20        7.65     16.43 o
   4   9  11       19.06       12.72     21.07 o
   5   9  11      144.98      145.26     29.63 o
   6   9  11       42.59       62.49     31.68 o
   7   9  11       15.64       47.44     33.19 o
   8   9  11       19.72       39.57     35.75 o
 -10  10  11        0.01        1.74     30.65 o
  -9  10  11       17.79       51.75     31.90 o
  -8  10  11       33.91       14.12     28.78 o
  -7  10  11      177.35       99.56     43.14 o
  -6  10  11       31.33       13.06     26.68 o
  -5  10  11       12.33        7.84     22.83 o
  -4  10  11      159.66      128.97     33.27 o
  -3  10  11      647.95      661.06     47.38 o
  -2  10  11       34.27       -6.02     21.21 o
  -1  10  11      547.17      504.85     37.65 o
   0  10  11      238.16      262.71     26.44 o
   1  10  11        0.00      -11.84     15.83 o
   2  10  11       58.71       60.60     19.08 o
   3  10  11       85.13       77.04     21.49 o
   4  10  11       89.97       82.41     26.02 o
   5  10  11       18.22       42.69     25.93 o
   6  10  11        0.00      -12.55     28.62 o
   7  10  11       52.28       49.28     48.00 o
  -9  11  11        6.31       -3.04     31.32 o
  -8  11  11       58.95       58.85     33.88 o
  -7  11  11        1.50        2.99     27.21 o
  -6  11  11        0.01      -21.65     21.72 o
  -5  11  11      110.76       98.39     33.18 o
  -4  11  11        1.52       13.65     44.17 o
  -3  11  11       61.06       34.55     23.74 o
  -2  11  11      112.75       58.37     32.56 o
  -1  11  11        0.69       17.07     19.40 o
   0  11  11      149.64      106.77     26.37 o
   1  11  11        6.03      -19.25     19.25 o
   2  11  11        0.00      -14.71     18.91 o
   3  11  11       21.06      -21.60     21.60 o
   4  11  11        2.06       11.39     28.52 o
   5  11  11       32.28       16.61     26.39 o
  -7  12  11        3.64       24.57     32.33 o
  -6  12  11        0.16       -4.89     36.53 o
  -5  12  11        1.80       31.10     31.44 o
  -4  12  11       22.87      -16.93     28.86 o
  -3  12  11       28.01       35.99     62.21 o
  -2  12  11      150.86      126.05     35.19 o
  -1  12  11       37.71       27.42     26.03 o
   0  12  11        0.02      -20.06     20.06 o
   1  12  11       12.37      -12.00     21.67 o
   2  12  11        2.26        5.61     22.40 o
   3  12  11       10.54       17.22     28.79 o
   4  12  11        2.86       27.70     32.79 o
  -5  13  11        6.97       22.17     31.83 o
  -4  13  11       23.24      -15.36     29.26 o
  -3  13  11       23.44       40.38     33.82 o
  -2  13  11        1.17        2.93     31.66 o
  -1  13  11        2.36      -22.14     38.73 o
   0  13  11       11.36       15.75     27.04 o
   1  13  11       13.58      -17.61     35.72 o
 -14   0  12      141.29      133.96     43.39 o
 -13   0  12       30.51       77.19     35.46 o
 -12   0  12      172.96      159.17     35.54 o
 -11   0  12       51.57       16.62     33.24 o
 -10   0  12      432.87      283.37     49.08 o
  -9   0  12      221.28      280.88     44.38 o
  -8   0  12     2480.08     2372.68     69.50 o
  -7   0  12       71.31       82.52     48.18 o
  -6   0  12       63.53       84.67     17.94 o
  -5   0  12      407.23      390.16     23.34 o
  -4   0  12      387.17      471.72     27.41 o
  -3   0  12       43.03       31.53     11.81 o
  -2   0  12     1551.98     1603.74     41.47 o
  -1   0  12       84.36       51.39     12.55 o
   0   0  12       15.11       21.71     12.79 o
   1   0  12      171.00      275.17     36.08 o
   2   0  12       33.21       12.93     20.40 o
   3   0  12        9.55       -3.32     20.08 o
   4   0  12     1003.60      954.60     62.81 o
   5   0  12     3331.21     3378.12    227.17 o
   6   0  12      217.54      119.33     42.35 o
   7   0  12       70.78       63.52     33.41 o
   8   0  12        3.92       36.31     35.57 o
   9   0  12      108.01      130.28     46.62 o
  10   0  12        3.15       -0.55     39.14 o
  11   0  12       13.54        7.36     45.49 o
 -14   1  12       22.46       24.17     27.33 o
 -13   1  12      169.22      157.57     33.01 o
 -12   1  12      115.37       44.96     24.23 o
 -11   1  12        3.10        0.52     17.14 o
 -10   1  12        0.68        4.62     15.25 o
  -9   1  12     2234.07     2314.75     53.95 o
  -8   1  12      172.43      195.94     19.92 o
  -7   1  12      225.60      247.20     37.78 o
  -6   1  12       13.78        5.66      9.44 o
  -5   1  12     1209.84     1193.70     27.41 o
  -4   1  12       34.32       30.03      8.67 o
  -3   1  12      232.24      203.79     17.71 o
  -2   1  12        0.07       -1.93      6.55 o
  -1   1  12        1.02        0.86      7.76 o
   0   1  12       73.80       69.12     14.34 o
   1   1  12       16.80       11.25      9.79 o
   2   1  12      131.24      151.07     17.63 o
   3   1  12        0.36        1.48     14.94 o
   4   1  12      336.86      355.51     43.76 o
   5   1  12      128.78      134.43     24.08 o
   6   1  12     1292.88     1294.45     54.48 o
   7   1  12       96.42       80.05     23.83 o
   8   1  12       24.87      -11.53     26.96 o
   9   1  12        1.37       17.38     24.96 o
  10   1  12        3.45      -17.96     24.59 o
  11   1  12        4.53        9.58     23.88 o
 -14   2  12       36.26       13.02     35.54 o
 -13   2  12       13.13       29.56     28.29 o
 -12   2  12       55.51       87.85     24.58 o
 -11   2  12       12.37       -2.97     17.85 o
 -10   2  12        9.00       15.52     17.14 o
  -9   2  12        0.00       10.77     19.17 o
  -8   2  12      277.12      354.41     29.41 o
  -7   2  12     1934.63     1843.82     46.85 o
  -6   2  12      540.97      535.72     26.81 o
  -5   2  12      587.14      642.51     27.68 o
  -4   2  12       12.54       21.95      9.76 o
  -3   2  12       16.66        7.33      9.08 o
  -2   2  12     1377.43     1491.73     35.40 o
  -1   2  12      995.67     1068.59     30.32 o
   0   2  12      156.00      162.53     19.90 o
   1   2  12       57.83       33.65     12.39 o
   2   2  12        1.22       22.08     13.69 o
   3   2  12       64.66      103.10     19.39 o
   4   2  12     1142.83     1176.95     52.00 o
   5   2  12      289.30      327.35     52.44 o
   6   2  12        4.15       -9.66     24.79 o
   7   2  12        0.07       22.77     33.30 o
   8   2  12        8.09        3.17     17.88 o
   9   2  12       22.36       15.51     24.32 o
  10   2  12        3.84      -21.61     21.61 o
 -14   3  12        0.47        3.84     26.36 o
 -13   3  12        1.78      -21.25     21.25 o
 -12   3  12        1.03        2.06     21.00 o
 -11   3  12        2.19       11.19     19.14 o
 -10   3  12       52.40       18.64     17.79 o
  -9   3  12        0.45       16.80     25.04 o
  -8   3  12     1321.13     1318.37     48.05 o
  -7   3  12        1.03       17.57     15.04 o
  -6   3  12      197.05      167.48     18.78 o
  -5   3  12        5.48        4.23     10.83 o
  -4   3  12        8.83       -0.03     10.45 o
  -3   3  12        9.64       16.68     10.23 o
  -2   3  12       25.07       23.41     17.64 o
  -1   3  12       26.28       25.33     11.21 o
   0   3  12       29.59       18.70     10.28 o
   1   3  12        8.23       -0.11      9.70 o
   2   3  12       18.05       33.16     12.27 o
   3   3  12        3.60        1.20     14.41 o
   4   3  12       68.43       24.25     16.65 o
   5   3  12     2941.61     2888.13     63.54 o
   6   3  12       39.70       45.36     16.52 o
   7   3  12       28.59       36.08     17.91 o
   8   3  12       33.96       21.06     18.96 o
   9   3  12        5.16       -4.79     20.40 o
  10   3  12       12.31       15.80     24.06 o
 -14   4  12       17.10       22.99     26.38 o
 -13   4  12        2.16      -11.19     22.30 o
 -12   4  12        6.72        0.35     21.31 o
 -11   4  12       45.19       90.33     31.65 o
 -10   4  12        9.77       12.50     17.77 o
  -9   4  12       65.59       62.42     20.04 o
  -8   4  12      662.47      710.76     45.52 o
  -7   4  12        9.90        5.10     13.77 o
  -6   4  12      543.44      511.96     32.23 o
  -5   4  12       41.56       34.55     16.02 o
  -4   4  12      209.56      180.74     27.18 o
  -3   4  12      187.46      191.30     20.59 o
  -2   4  12      496.53      518.16     27.26 o
  -1   4  12      224.71      233.01     22.40 o
   0   4  12      732.65      746.76     28.24 o
   1   4  12        9.78        7.07     15.16 o
   2   4  12      300.02      298.16     19.40 o
   3   4  12       64.55       54.27     20.94 o
   4   4  12      107.43       83.85     36.80 o
   5   4  12      250.58      291.49     29.80 o
   6   4  12      644.39      615.69     40.63 o
   7   4  12       57.77      132.84     34.73 o
   8   4  12       16.31      -24.76     33.45 o
   9   4  12       30.37       17.42     63.24 o
  10   4  12        0.02       27.99     53.43 o
 -13   5  12       44.39       59.27     25.17 o
 -12   5  12       13.98        5.86     32.20 o
 -11   5  12       12.51       19.62     20.89 o
 -10   5  12        3.72       15.50     18.82 o
  -9   5  12      263.53      189.48     25.97 o
  -8   5  12      176.84      129.49     27.38 o
  -7   5  12       24.20       43.79     16.94 o
  -6   5  12      488.23      544.76     29.99 o
  -5   5  12       57.22       54.52     14.67 o
  -4   5  12      116.23       98.38     15.73 o
  -3   5  12       87.49       80.56     16.28 o
  -2   5  12        1.36        6.01     12.57 o
  -1   5  12      366.41      328.00     27.08 o
   0   5  12      151.74      148.00     16.54 o
   1   5  12       79.80       82.98     13.11 o
   2   5  12        0.52       -9.42     15.23 o
   3   5  12       84.14       82.83     27.42 o
   4   5  12      123.62       90.91     35.05 o
   5   5  12      188.73      242.51     44.10 o
   6   5  12      107.18      117.00     59.29 o
   7   5  12       20.59       23.61     28.59 o
   8   5  12       12.14       20.53     36.77 o
   9   5  12        6.53       -1.50     31.85 o
  10   5  12        5.14        6.73     45.99 o
 -13   6  12       24.07       17.20     26.08 o
 -12   6  12       62.99       29.91     25.13 o
 -11   6  12       15.24      -11.40     20.53 o
 -10   6  12      254.34      258.73     31.42 o
  -9   6  12      190.64      259.93     46.16 o
  -8   6  12       97.03       37.58     23.44 o
  -7   6  12       16.77       19.53     16.73 o
  -6   6  12        2.47       13.67     14.21 o
  -5   6  12       21.62       28.78     13.80 o
  -4   6  12       21.37       36.86     13.57 o
  -3   6  12       62.00       35.65     13.30 o
  -2   6  12       39.97       34.52     12.17 o
  -1   6  12        3.39       -8.87     12.73 o
   0   6  12       28.64       36.77     12.81 o
   1   6  12       16.52        3.46     13.16 o
   2   6  12        4.26       -6.00     13.46 o
   3   6  12       96.73       98.53     22.84 o
   4   6  12       25.62       16.92     19.68 o
   5   6  12      147.83      145.09     32.86 o
   6   6  12       54.59       62.84     63.55 o
   7   6  12       10.55      -11.38     27.94 o
   8   6  12       15.24       18.27     33.24 o
   9   6  12       33.47       38.06     36.30 o
 -12   7  12        0.10       54.89     27.43 o
 -11   7  12        0.21        8.63     22.83 o
 -10   7  12       95.91       58.36     24.79 o
  -9   7  12       74.50       16.00     20.13 o
  -8   7  12      144.20      177.00     42.24 o
  -7   7  12      254.17      193.31     28.45 o
  -6   7  12        2.14        4.97     15.84 o
  -5   7  12        2.17      -10.19     16.35 o
  -4   7  12       46.62       49.32     18.70 o
  -3   7  12      102.20       58.90     21.04 o
  -2   7  12      145.90      116.62     20.23 o
  -1   7  12        0.48        4.75     13.52 o
   0   7  12      241.15      291.57     36.99 o
   1   7  12       59.98       40.62     15.00 o
   2   7  12       15.58       23.49     15.45 o
   3   7  12      105.82       88.76     22.17 o
   4   7  12      213.48      245.99     31.54 o
   5   7  12        0.35        6.03     25.00 o
   6   7  12       14.18       12.75     29.64 o
   7   7  12        1.93        4.27     54.74 o
   8   7  12        3.59        9.21     52.54 o
   9   7  12        0.40        2.86     41.72 o
 -12   8  12        2.30       77.14     42.37 o
 -11   8  12        2.05      -33.21     33.21 o
 -10   8  12       29.86       79.75     38.91 o
  -9   8  12        5.42       -2.44     24.97 o
  -8   8  12       19.39       21.63     25.00 o
  -7   8  12      131.26       70.06     30.13 o
  -6   8  12       20.32       23.35     21.59 o
  -5   8  12       17.72       -6.87     16.00 o
  -4   8  12       47.55       56.41     20.28 o
  -3   8  12       18.10       31.31     16.26 o
  -2   8  12     1887.98     1834.47     49.28 o
  -1   8  12        3.54        0.15     14.20 o
   0   8  12      248.65      275.61     31.62 o
   1   8  12      115.18      167.94     28.00 o
   2   8  12        6.69        9.80     14.91 o
   3   8  12        1.16        6.52     19.93 o
   4   8  12       37.87       24.07     20.97 o
   5   8  12       78.62       66.56     32.82 o
   6   8  12       71.73      151.38     36.28 o
   7   8  12       73.74       77.22     35.11 o
   8   8  12        6.41       21.37     32.62 o
 -11   9  12        1.30       40.45     42.22 o
 -10   9  12       10.28       44.63     41.29 o
  -9   9  12       10.73       41.32     39.52 o
  -8   9  12       24.39       34.84     28.89 o
  -7   9  12      164.61      168.62     35.08 o
  -6   9  12      137.05      130.17     35.53 o
  -5   9  12      271.80      240.39     37.02 o
  -4   9  12       90.93       49.47     30.83 o
  -3   9  12        1.21        4.59     15.56 o
  -2   9  12       89.69       78.80     19.72 o
  -1   9  12       36.77       37.26     17.26 o
   0   9  12       68.08       35.40     16.46 o
   1   9  12      154.99      135.41     21.66 o
   2   9  12        0.07        3.03     15.68 o
   3   9  12      257.06      181.01     38.96 o
   4   9  12      146.60       87.07     26.45 o
   5   9  12       60.22       33.68     30.15 o
   6   9  12        2.57      -28.18     36.31 o
   7   9  12        2.49       -6.35     32.39 o
 -10  10  12        3.46      -22.02     48.91 o
  -9  10  12       14.76      -18.85     28.48 o
  -8  10  12        5.27       10.70     28.50 o
  -7  10  12       16.68       16.24     26.83 o
  -6  10  12        2.05       -1.85     26.84 o
  -5  10  12       35.48       48.27     29.26 o
  -4  10  12       63.60       68.45     25.40 o
  -3  10  12      171.78      246.22     34.18 o
  -2  10  12       48.17       81.14     26.58 o
  -1  10  12      847.54      930.42     41.44 o
   0  10  12      317.22      393.52     30.87 o
   1  10  12       46.32       16.85     17.92 o
   2  10  12       16.34       10.01     18.35 o
   3  10  12       12.33       23.08     23.12 o
   4  10  12       23.41        8.66     23.10 o
   5  10  12       15.37       32.74     25.48 o
   6  10  12        4.03       36.14     34.26 o
  -8  11  12       12.82        5.55     31.53 o
  -7  11  12        6.29       55.24     31.94 o
  -6  11  12        0.35       11.53     27.18 o
  -5  11  12       12.12        9.10     28.48 o
  -4  11  12       22.65        1.85     26.69 o
  -3  11  12      181.63      215.94     37.43 o
  -2  11  12        6.64       -3.45     22.28 o
  -1  11  12       48.88       63.42     25.42 o
   0  11  12      134.49      118.81     29.04 o
   1  11  12        5.78      -18.18     18.18 o
   2  11  12        0.01      -20.24     20.24 o
   3  11  12        6.23        1.84     27.38 o
   4  11  12       27.89       46.99     26.77 o
   5  11  12        7.31       -0.60     26.09 o
  -7  12  12        1.94        6.35     32.59 o
  -6  12  12        0.05       12.97     30.53 o
  -5  12  12       41.11       81.53     33.09 o
  -4  12  12        9.16      -25.91     26.81 o
  -3  12  12       15.63        5.54     29.04 o
  -2  12  12       60.08       62.46     30.05 o
  -1  12  12        4.11       16.93     36.90 o
   0  12  12        3.57      -21.69     21.69 o
   1  12  12        9.32       -1.57     23.47 o
   2  12  12        0.48       -5.88     24.03 o
   3  12  12        0.39      -29.43     29.43 o
  -3  13  12        9.60      -26.64     29.94 o
  -2  13  12        0.91      -21.16     29.11 o
  -1  13  12        0.24      -20.62     27.74 o
   0  13  12       18.45       39.18     30.64 o
 -14   1  13       10.77        4.98     36.81 o
 -13   1  13        0.02       27.59     27.96 o
 -12   1  13       38.76       39.68     30.72 o
 -11   1  13       91.19       79.19     35.08 o
 -10   1  13       27.59       43.92     18.18 o
  -9   1  13        8.23       37.48     17.18 o
  -8   1  13      137.91      111.37     27.01 o
  -7   1  13       61.33       63.65     17.39 o
  -6   1  13      332.85      335.44     22.32 o
  -5   1  13       10.22        6.58      9.95 o
  -4   1  13       82.79       81.45     10.98 o
  -3   1  13       72.24       79.16     10.50 o
  -2   1  13      392.79      405.30     22.30 o
  -1   1  13      189.64      208.60     14.27 o
   0   1  13        2.42       -9.33      9.33 o
   1   1  13       33.85       32.30     11.67 o
   2   1  13        8.14        4.32     15.18 o
   3   1  13      271.96      211.62     27.18 o
   4   1  13      136.24      136.27     27.19 o
   5   1  13        0.58       21.69     25.96 o
   6   1  13       89.88       80.56     24.79 o
   7   1  13       78.19       48.43     24.32 o
   8   1  13        0.01        4.20     23.41 o
   9   1  13       36.30       67.48     30.02 o
  10   1  13        0.17       18.19     22.78 o
 -14   2  13       50.92       93.53     34.36 o
 -13   2  13       16.68       16.32     22.89 o
 -12   2  13        0.20       -0.53     20.76 o
 -11   2  13       54.44       36.94     30.72 o
 -10   2  13       78.76       70.18     26.93 o
  -9   2  13      134.77       87.17     22.96 o
  -8   2  13      505.26      452.40     32.34 o
  -7   2  13      408.56      385.47     29.25 o
  -6   2  13       59.09       72.53     15.07 o
  -5   2  13        1.56       -0.22     10.09 o
  -4   2  13        8.48        8.28     11.98 o
  -3   2  13      228.85      227.53     24.25 o
  -2   2  13     1053.95     1114.24     36.31 o
  -1   2  13      346.13      326.93     20.52 o
   0   2  13      370.89      395.69     22.17 o
   1   2  13       14.77        9.43     11.43 o
   2   2  13      117.34      121.18     21.59 o
   3   2  13      173.45      142.37     40.79 o
   4   2  13      275.05      273.67     33.19 o
   5   2  13      117.28       90.99     23.81 o
   6   2  13       87.13       27.60     21.69 o
   7   2  13        5.17       -9.98     20.47 o
   8   2  13       14.04       11.33     24.99 o
   9   2  13        0.51       12.96     21.42 o
  10   2  13       13.71      -11.48     23.41 o
 -14   3  13        7.95       30.63     27.00 o
 -13   3  13       12.13       32.38     28.11 o
 -12   3  13       22.49       28.24     24.45 o
 -11   3  13        5.11       22.20     20.34 o
 -10   3  13        1.77        8.81     21.49 o
  -9   3  13      147.33      176.81     24.60 o
  -8   3  13      645.34      640.97     48.72 o
  -7   3  13       57.24       30.40     20.15 o
  -6   3  13       47.43       86.48     16.12 o
  -5   3  13       41.04       42.87     13.13 o
  -4   3  13        4.83       -9.82      9.82 o
  -3   3  13       37.70       41.47     12.00 o
  -2   3  13       27.75       21.49     10.95 o
  -1   3  13        0.56       -6.61      9.68 o
   0   3  13       54.32       62.19     13.89 o
   1   3  13        9.19       -1.68     11.39 o
   2   3  13      274.41      300.72     24.22 o
   3   3  13       10.70        7.28     16.14 o
   4   3  13        8.66       30.14     18.53 o
   5   3  13      474.81      513.77     38.01 o
   6   3  13       83.06       67.06     30.39 o
   7   3  13        9.90       26.21     21.69 o
   8   3  13        0.45        9.83     24.33 o
   9   3  13        3.25       -6.71     26.15 o
  10   3  13        0.70       28.08     74.73 o
 -13   4  13       21.45       16.80     25.77 o
 -12   4  13       14.30       13.82     22.99 o
 -11   4  13        1.51       14.48     22.16 o
 -10   4  13       68.79       50.67     24.06 o
  -9   4  13      340.92      275.12     53.60 o
  -8   4  13       90.90       67.25     19.50 o
  -7   4  13        5.31       14.82     13.15 o
  -6   4  13       37.25       22.28     13.49 o
  -5   4  13        0.03        8.79     12.18 o
  -4   4  13      224.54      210.62     20.41 o
  -3   4  13       10.29       15.76     11.54 o
  -2   4  13      547.54      490.94     24.60 o
  -1   4  13       63.49       42.50     13.33 o
   0   4  13       83.22       81.56     15.18 o
   1   4  13       52.81       61.58     14.78 o
   2   4  13      561.82      588.52     31.23 o
   3   4  13      129.99      152.25     19.92 o
   4   4  13        3.41       13.49     17.60 o
   5   4  13       76.78       81.25     22.31 o
   6   4  13        0.29       12.15     22.65 o
   7   4  13        4.61        3.25     39.94 o
   8   4  13        2.54       -2.93     32.21 o
   9   4  13        0.65      -10.05     31.96 o
 -13   5  13       41.04       57.41     27.41 o
 -12   5  13        5.52       18.82     23.70 o
 -11   5  13        0.02        1.70     20.58 o
 -10   5  13        0.43        6.51     21.57 o
  -9   5  13       15.34       33.58     19.14 o
  -8   5  13      432.65      385.47     40.33 o
  -7   5  13       92.06       72.30     24.60 o
  -6   5  13      488.04      492.67     29.40 o
  -5   5  13      343.65      365.08     44.74 o
  -4   5  13       44.17       85.86     16.64 o
  -3   5  13       15.46       -7.42     11.21 o
  -2   5  13        4.50        6.95     11.46 o
  -1   5  13      138.68      142.39     17.12 o
   0   5  13       25.36       14.49     12.20 o
   1   5  13       32.14       47.17     13.67 o
   2   5  13        1.39      -14.03     14.03 o
   3   5  13        0.00        6.46     17.52 o
   4   5  13      285.36      320.63     83.78 o
   5   5  13       97.18      102.99     31.35 o
   6   5  13       23.37      103.48     32.96 o
   7   5  13        0.24       -6.96     28.02 o
   8   5  13        7.31        6.88     32.44 o
   9   5  13        0.00       19.87     34.13 o
 -13   6  13       59.81      106.83     35.87 o
 -12   6  13       27.29       51.69     26.21 o
 -11   6  13        0.08       41.98     23.20 o
 -10   6  13        0.54       20.44     25.03 o
  -9   6  13        2.08      -21.31     23.31 o
  -8   6  13       39.02       58.00     22.68 o
  -7   6  13        6.24        1.61     15.69 o
  -6   6  13       15.34       25.60     14.98 o
  -5   6  13       75.34       88.82     17.35 o
  -4   6  13       30.95       14.66     13.14 o
  -3   6  13        5.56       40.63     17.99 o
  -2   6  13     1427.46     1412.92     45.75 o
  -1   6  13      843.57      833.13     37.88 o
   0   6  13      330.06      344.79     25.24 o
   1   6  13       41.85       37.86     15.61 o
   2   6  13      184.67      206.16     23.86 o
   3   6  13      318.85      286.36     32.06 o
   4   6  13      178.36      237.71     38.49 o
   5   6  13       11.36       -4.96     24.93 o
   6   6  13       12.66       41.39     30.32 o
   7   6  13       36.47       -0.24     36.25 o
   8   6  13       45.99       36.18     64.87 o
   9   6  13        0.19       35.02     50.42 o
 -12   7  13        0.11        3.37     25.77 o
 -11   7  13        1.64        8.64     22.81 o
 -10   7  13        7.91      -22.91     24.62 o
  -9   7  13        1.96       -1.60     20.26 o
  -8   7  13       13.75      -15.39     17.01 o
  -7   7  13      102.65       91.75     21.29 o
  -6   7  13       63.26       68.40     21.75 o
  -5   7  13      147.42      194.70     30.28 o
  -4   7  13       21.93        4.58     15.92 o
  -3   7  13      234.81      242.13     28.18 o
  -2   7  13       24.77       11.57     16.44 o
  -1   7  13       80.15       76.89     18.20 o
   0   7  13      111.23       55.51     24.48 o
   1   7  13        1.66        5.51     14.03 o
   2   7  13       17.78       -1.23     15.95 o
   3   7  13        0.04       -1.36     19.02 o
   4   7  13       47.10       49.26     22.17 o
   5   7  13       12.51        4.46     27.35 o
   6   7  13        3.92       12.43     28.94 o
   7   7  13        8.85        1.51     31.26 o
   8   7  13        4.59       30.74     62.34 o
 -11   8  13        0.83      -12.17     35.75 o
 -10   8  13        1.87      -12.17     26.26 o
  -9   8  13       57.58       69.51     28.92 o
  -8   8  13       49.54       94.66     28.81 o
  -7   8  13       19.23       31.66     23.96 o
  -6   8  13        6.88       33.63     22.92 o
  -5   8  13       83.72       88.25     22.98 o
  -4   8  13      103.15       65.94     21.72 o
  -3   8  13       63.50      100.60     21.30 o
  -2   8  13     1263.20     1339.68     49.20 o
  -1   8  13      372.71      399.14     28.77 o
   0   8  13      175.70      178.82     22.82 o
   1   8  13        8.39       -5.21     14.96 o
   2   8  13      225.35      188.06     25.16 o
   3   8  13       34.10       -3.45     19.99 o
   4   8  13        5.88      -14.00     21.11 o
   5   8  13        1.26       21.80     34.99 o
   6   8  13       24.77       24.01     31.31 o
   7   8  13        0.50      -14.93     30.57 o
 -10   9  13       11.44       44.70     40.85 o
  -9   9  13       86.99      123.68     45.82 o
  -8   9  13      240.68      325.76    102.50 o
  -7   9  13       61.76       88.47     39.67 o
  -6   9  13       53.78       66.41     27.76 o
  -5   9  13        4.04       10.70     18.55 o
  -4   9  13      114.80       61.62     20.63 o
  -3   9  13        8.38       11.99     17.85 o
  -2   9  13        9.23       23.46     18.22 o
  -1   9  13       16.92       24.59     17.19 o
   0   9  13        1.87      -15.29     15.29 o
   1   9  13      144.58      153.28     23.52 o
   2   9  13       18.80       31.63     18.82 o
   3   9  13        0.22       21.21     22.38 o
   4   9  13        0.00      -15.73     21.41 o
   5   9  13      214.03      252.32     43.76 o
   6   9  13       30.46       29.17     33.55 o
  -9  10  13       15.98       69.15     34.60 o
  -8  10  13       15.95      -16.06     28.55 o
  -7  10  13       38.89        6.12     28.31 o
  -6  10  13       72.91       50.99     30.73 o
  -5  10  13       77.79       76.66     31.35 o
  -4  10  13       78.82       70.15     26.68 o
  -3  10  13      413.86      443.94     42.46 o
  -2  10  13       51.10       55.01     21.61 o
  -1  10  13      352.68      373.46     37.14 o
   0  10  13      271.90      271.53     28.07 o
   1  10  13       73.25       93.81     22.25 o
   2  10  13       43.59       47.72     21.97 o
   3  10  13       20.18       -0.81     23.73 o
   4  10  13       15.58       29.13     27.08 o
   5  10  13       10.03       33.98     33.08 o
  -8  11  13       44.18       41.16     32.74 o
  -7  11  13       19.07       54.42     34.19 o
  -6  11  13       11.19      -24.30     40.61 o
  -5  11  13        4.65      -24.95     27.72 o
  -4  11  13       12.60      -18.29     40.88 o
  -3  11  13       43.60       76.59     28.24 o
  -2  11  13        1.81        6.07     24.85 o
  -1  11  13       75.02       78.54     29.68 o
   0  11  13        5.42      -13.45     20.64 o
   1  11  13        5.82       12.19     23.48 o
   2  11  13        0.38      -21.43     24.61 o
   3  11  13        6.70      -14.04     36.06 o
   4  11  13       55.21       96.31     31.26 o
  -6  12  13        8.20       -0.78     33.60 o
  -5  12  13        7.39      -10.57     30.80 o
  -4  12  13       25.75       32.16     31.79 o
  -3  12  13       13.35      -13.09     30.85 o
  -2  12  13      146.99      154.29     51.51 o
  -1  12  13       76.54       56.15     29.64 o
   0  12  13       28.47       53.31     30.84 o
   1  12  13        7.04        2.95     24.41 o
   2  12  13        0.19        9.14     33.90 o
 -14   0  14      130.14      132.19     60.16 o
 -13   0  14        1.30      -34.83     41.95 o
 -12   0  14       44.11       19.79     45.12 o
 -11   0  14       30.18      141.69     48.28 o
 -10   0  14       82.80      101.32     44.33 o
  -9   0  14       76.80       14.25     32.45 o
  -8   0  14     2024.02     2267.08    129.42 o
  -7   0  14      620.56      645.04     39.23 o
  -6   0  14      110.94      156.77     22.57 o
  -5   0  14        0.06       -7.85     11.55 o
  -4   0  14       39.08       15.62     15.99 o
  -3   0  14      483.55      517.71     32.45 o
  -2   0  14      343.72      381.46     24.67 o
  -1   0  14      532.65      571.90     32.53 o
   0   0  14      249.44      194.03     34.41 o
   1   0  14      656.20      780.43     92.61 o
   2   0  14      643.95      810.28    143.66 o
   3   0  14      110.82       76.71     32.02 o
   4   0  14       12.91       35.21     27.09 o
   5   0  14      297.43      253.52     44.60 o
   6   0  14        0.07       68.37     52.64 o
   7   0  14       87.07       48.92     86.67 o
   8   0  14        7.27       10.35     37.02 o
   9   0  14       36.08       18.98     49.47 o
  10   0  14        0.71      -20.84     42.48 o
 -14   1  14        0.30       27.70     52.24 o
 -13   1  14        8.13        7.12     44.33 o
 -12   1  14        5.63       30.46     23.93 o
 -11   1  14       79.01       80.75     22.84 o
 -10   1  14       43.72       31.00     18.19 o
  -9   1  14      637.70      598.18     36.95 o
  -8   1  14      258.73      328.34     28.95 o
  -7   1  14     1269.85     1338.79     46.79 o
  -6   1  14       69.50       62.55     24.34 o
  -5   1  14       61.23       80.72     14.30 o
  -4   1  14      133.81      123.46     16.94 o
  -3   1  14        0.97        8.93      9.83 o
  -2   1  14      101.67      131.02     15.58 o
  -1   1  14        1.01        0.76     10.43 o
   0   1  14       14.38        5.66     11.04 o
   1   1  14        5.93       -1.56     12.84 o
   2   1  14       80.52       34.90     34.50 o
   3   1  14      371.80      343.66     39.30 o
   4   1  14     1542.42     1502.22    106.25 o
   5   1  14      150.70      144.79     26.38 o
   6   1  14       52.13       55.35     24.53 o
   7   1  14       54.22       56.22     27.88 o
   8   1  14        1.52       -7.47     24.92 o
   9   1  14       49.33       52.75     29.81 o
 -14   2  14       14.36        8.24     35.70 o
 -13   2  14        0.05      -25.60     25.60 o
 -12   2  14       34.90       51.96     34.45 o
 -11   2  14       15.46       14.24     20.28 o
 -10   2  14        1.69       -1.13     29.93 o
  -9   2  14      108.85       77.75     46.96 o
  -8   2  14       60.31       74.50     20.68 o
  -7   2  14        4.89        4.77     14.46 o
  -6   2  14       69.81       99.52     19.02 o
  -5   2  14       99.30       70.09     23.31 o
  -4   2  14      139.52      125.82     15.53 o
  -3   2  14        5.95        9.90     11.07 o
  -2   2  14     1525.94     1535.41     38.72 o
  -1   2  14      271.00      307.77     21.71 o
   0   2  14        0.13        1.87     18.35 o
   1   2  14       50.48       70.37     14.90 o
   2   2  14      325.02      297.86     28.81 o
   3   2  14      226.23      197.37     27.86 o
   4   2  14       51.99       -9.17     17.91 o
   5   2  14       26.34       37.19     21.53 o
   6   2  14      143.56      201.99     31.38 o
   7   2  14       24.13       -4.06     29.25 o
   8   2  14       24.64       10.74     25.57 o
   9   2  14        0.21      -25.48     33.47 o
 -13   3  14       32.32       28.34     29.72 o
 -12   3  14        7.57      -13.09     25.10 o
 -11   3  14       24.42       31.99     21.50 o
 -10   3  14       51.54       44.79     20.91 o
  -9   3  14       56.59       35.28     23.08 o
  -8   3  14     2168.43     2317.17     64.73 o
  -7   3  14      601.43      507.30     53.58 o
  -6   3  14       22.08       19.80     14.04 o
  -5   3  14        0.84        1.52     11.17 o
  -4   3  14      111.63      112.77     16.79 o
  -3   3  14       82.02       76.51     15.58 o
  -2   3  14        0.26       -1.87     10.13 o
  -1   3  14       10.80        8.06     11.54 o
   0   3  14       76.04       48.92     14.87 o
   1   3  14      145.01      138.95     17.86 o
   2   3  14      204.29      206.71     26.50 o
   3   3  14       17.39       20.42     18.90 o
   4   3  14       86.32       61.90     25.09 o
   5   3  14      400.99      438.69     49.93 o
   6   3  14        8.14       23.27     22.15 o
   7   3  14      367.47      325.79     37.93 o
   8   3  14        0.00      -13.66     27.53 o
   9   3  14        2.26       77.48     39.10 o
 -13   4  14        0.06       46.78     28.55 o
 -12   4  14       12.23       16.11     33.83 o
 -11   4  14        5.10        0.64     29.07 o
 -10   4  14       75.95       31.31     21.39 o
  -9   4  14      658.98      606.55     39.51 o
  -8   4  14       13.48       -1.62     16.18 o
  -7   4  14      157.59      175.67     22.05 o
  -6   4  14      101.38      117.54     19.22 o
  -5   4  14      338.62      267.03     23.32 o
  -4   4  14        7.05       15.92     12.66 o
  -3   4  14      207.27      216.84     22.83 o
  -2   4  14      540.20      628.19     38.76 o
  -1   4  14      128.47      132.82     17.15 o
   0   4  14      119.62      133.52     17.31 o
   1   4  14       92.21       84.95     16.29 o
   2   4  14        5.99       13.14     14.99 o
   3   4  14      380.53      372.30     32.46 o
   4   4  14       59.93       79.19     22.35 o
   5   4  14       90.76       85.87     24.47 o
   6   4  14       97.64      131.65     64.86 o
   7   4  14       64.13       32.24     60.77 o
   8   4  14       62.95      103.35     39.37 o
   9   4  14       11.82       -3.69     80.66 o
 -13   5  14        6.98        0.94     25.89 o
 -12   5  14        7.28       29.16     28.55 o
 -11   5  14        9.54       34.94     26.27 o
 -10   5  14       69.32       55.14     22.78 o
  -9   5  14       43.00       61.98     22.74 o
  -8   5  14      235.99      205.23     27.50 o
  -7   5  14      375.90      365.55     37.50 o
  -6   5  14      109.24       96.76     18.51 o
  -5   5  14       34.28       12.93     18.18 o
  -4   5  14        2.95       13.71     13.33 o
  -3   5  14       32.61       39.57     13.75 o
  -2   5  14      231.19      239.50     21.08 o
  -1   5  14      167.72      153.03     19.02 o
   0   5  14       29.46       50.18     14.77 o
   1   5  14       27.42        7.41     16.61 o
   2   5  14       38.43       36.62     24.68 o
   3   5  14        8.41       23.83     19.91 o
   4   5  14      386.48      436.39     47.67 o
   5   5  14      292.05      314.73     77.91 o
   6   5  14        6.14       12.75     28.56 o
   7   5  14       22.92       16.54     31.74 o
   8   5  14        0.12       35.08     37.44 o
 -12   6  14       14.89       33.49     30.06 o
 -11   6  14        8.40       31.26     36.29 o
 -10   6  14        6.16       -1.61     21.55 o
  -9   6  14      128.35      203.65     29.07 o
  -8   6  14      176.25      125.86     23.99 o
  -7   6  14       45.73       41.22     19.37 o
  -6   6  14      213.21      201.75     22.85 o
  -5   6  14        2.11        6.02     14.39 o
  -4   6  14        0.00        7.90     22.56 o
  -3   6  14       28.10       25.33     17.06 o
  -2   6  14        4.14      -14.48     14.48 o
  -1   6  14       51.55       70.77     18.57 o
   0   6  14        4.54        3.77     15.98 o
   1   6  14       40.47       28.54     15.81 o
   2   6  14        0.46      -10.26     20.22 o
   3   6  14      109.15       71.82     23.68 o
   4   6  14        6.23        3.89     41.03 o
   5   6  14       83.01       65.17     32.40 o
   6   6  14       90.46      111.91     46.76 o
   7   6  14       19.75        8.89     32.40 o
   8   6  14        1.02       19.42     34.57 o
 -12   7  14        0.56       29.84     32.23 o
 -11   7  14        0.66       44.04     29.89 o
 -10   7  14       43.05        7.44     23.54 o
  -9   7  14       24.65       28.44     22.53 o
  -8   7  14       28.58       34.21     20.79 o
  -7   7  14      181.30      161.23     31.35 o
  -6   7  14       36.36       38.95     25.36 o
  -5   7  14      157.26      138.52     24.20 o
  -4   7  14       12.07        6.92     16.68 o
  -3   7  14      310.88      350.50     33.23 o
  -2   7  14        1.14       12.26     16.71 o
  -1   7  14      146.05      114.38     19.75 o
   0   7  14      137.99      166.97     22.49 o
   1   7  14        7.78        9.96     15.44 o
   2   7  14        9.76       -3.85     18.95 o
   3   7  14      158.59      117.23     27.55 o
   4   7  14      115.10       78.28     28.45 o
   5   7  14        0.02       -3.70     27.98 o
   6   7  14        0.08       10.12     31.65 o
   7   7  14       13.91       15.29     50.50 o
 -11   8  14        0.00        5.90    105.67 o
 -10   8  14       14.49        7.16     29.19 o
  -9   8  14       35.94       39.39     31.76 o
  -8   8  14       57.90       64.66     37.19 o
  -7   8  14       47.17       90.63     28.76 o
  -6   8  14        0.77      -13.56     20.37 o
  -5   8  14        9.84       -8.55     18.56 o
  -4   8  14        0.90        8.12     18.72 o
  -3   8  14       28.01       -1.48     16.28 o
  -2   8  14      431.87      461.73     34.28 o
  -1   8  14      423.99      367.47     29.29 o
   0   8  14      149.76       98.99     21.59 o
   1   8  14        5.25        1.44     16.41 o
   2   8  14       21.34      -15.13     20.40 o
   3   8  14       30.08       32.76     23.09 o
   4   8  14        0.11       12.29     26.51 o
   5   8  14        0.01       -0.06     31.59 o
   6   8  14       16.42        6.00     33.69 o
   7   8  14       24.48       14.91     64.96 o
 -10   9  14        3.21       59.53     67.28 o
  -9   9  14       57.63      105.98     45.77 o
  -8   9  14        1.55       20.86     36.55 o
  -7   9  14       34.49       68.03     48.28 o
  -6   9  14      133.95       73.60     28.62 o
  -5   9  14        2.18       10.62     19.24 o
  -4   9  14       51.52       56.51     24.92 o
  -3   9  14      223.77      201.15     27.08 o
  -2   9  14       15.19       22.27     19.32 o
  -1   9  14        0.00      -16.51     16.51 o
   0   9  14      147.67      148.65     25.84 o
   1   9  14       16.59       12.18     18.72 o
   2   9  14        1.53        5.93     22.26 o
   3   9  14       28.63       -2.99     22.48 o
   4   9  14        3.47       12.90     24.58 o
   5   9  14        0.22      -22.68     29.55 o
   6   9  14       21.36       69.67     52.62 o
  -9  10  14        7.88      -12.30     32.05 o
  -8  10  14       20.23        1.22     29.01 o
  -7  10  14        4.58       15.13     30.79 o
  -6  10  14        9.41       20.36     29.36 o
  -5  10  14        2.53       22.04     25.42 o
  -4  10  14       26.93        9.54     40.33 o
  -3  10  14       50.19       98.52     39.30 o
  -2  10  14      807.08      791.83     44.97 o
  -1  10  14       31.95       10.09     20.76 o
   0  10  14       15.77       -1.15     18.64 o
   1  10  14       27.98        7.90     19.98 o
   2  10  14       11.27       -1.38     23.70 o
   3  10  14        2.44       31.50     25.06 o
   4  10  14        7.69       10.16     28.01 o
   5  10  14        0.07       31.93     35.66 o
  -7  11  14        4.06       14.20     31.63 o
  -6  11  14        2.92       25.71     34.60 o
  -5  11  14        5.77       -5.64     29.66 o
  -4  11  14       31.81        9.53     25.29 o
  -3  11  14       19.56       21.28     26.50 o
  -2  11  14       51.29      109.07     31.79 o
  -1  11  14       40.75       32.11     25.65 o
   0  11  14       41.13       44.93     27.89 o
   1  11  14       11.33       -3.60     24.90 o
   2  11  14        6.58       -4.83     36.77 o
   3  11  14        9.21       -6.86     29.02 o
  -5  12  14        1.56      -10.95     30.78 o
  -4  12  14        2.56      -24.48     34.53 o
  -3  12  14       51.58       23.02     29.43 o
  -2  12  14       26.86       20.97     28.43 o
  -1  12  14        1.65       -0.10     27.33 o
   0  12  14       21.35       41.85     30.16 o
 -13   1  15        6.89      -30.50     30.50 o
 -12   1  15        5.19       -1.73     27.50 o
 -11   1  15      100.02      130.32     45.03 o
 -10   1  15        9.84       11.56     23.39 o
  -9   1  15      106.85       72.59     25.00 o
  -8   1  15        0.06       -1.52     15.08 o
  -7   1  15        0.08      -11.48     13.57 o
  -6   1  15       10.26      -13.14     13.14 o
  -5   1  15        0.02       -7.37     11.42 o
  -4   1  15       16.55        9.58     13.38 o
  -3   1  15      824.96      904.44     35.36 o
  -2   1  15        0.07       -7.91     12.86 o
  -1   1  15      340.71      349.17     22.48 o
   0   1  15      301.26      288.76     22.36 o
   1   1  15       37.70       15.41     26.73 o
   2   1  15        0.07        4.31     18.28 o
   3   1  15        7.39       22.71     24.79 o
   4   1  15      127.29      190.46     29.82 o
   5   1  15        3.99       19.28     29.05 o
   6   1  15       23.56       38.89     26.10 o
   7   1  15       13.32       38.49     25.49 o
   8   1  15        6.40       58.83     29.60 o
   9   1  15        0.39      -22.09     27.17 o
 -13   2  15        0.28       14.16     44.19 o
 -12   2  15        0.04       10.55     22.84 o
 -11   2  15        0.12       24.77     24.34 o
 -10   2  15       22.95       28.74     19.70 o
  -9   2  15       29.70       24.98     18.08 o
  -8   2  15        8.20        9.38     16.71 o
  -7   2  15      577.45      583.02     35.87 o
  -6   2  15      318.55      315.53     24.52 o
  -5   2  15        6.18       19.82     13.69 o
  -4   2  15       92.81       92.48     17.95 o
  -3   2  15        0.27       10.63     11.15 o
  -2   2  15        4.69       16.61     12.02 o
  -1   2  15       15.11       20.76     12.72 o
   0   2  15      129.48      125.31     24.96 o
   1   2  15        0.04       -6.36     11.78 o
   2   2  15        1.34       18.45     30.62 o
   3   2  15      116.97      114.28     24.98 o
   4   2  15      192.58      213.17     30.70 o
   5   2  15        1.76      -15.82     19.54 o
   6   2  15       57.78        2.01     26.73 o
   7   2  15        3.95        2.77     23.87 o
   8   2  15       20.71       28.93     27.49 o
   9   2  15       14.48       17.14     29.16 o
 -13   3  15        2.43       -8.99     23.83 o
 -12   3  15       18.33      -10.41     22.16 o
 -11   3  15       42.28       65.18     25.25 o
 -10   3  15       12.88        3.45     18.69 o
  -9   3  15       29.48       48.61     20.22 o
  -8   3  15      202.98      186.66     34.85 o
  -7   3  15       38.52       22.50     17.17 o
  -6   3  15       53.30       67.42     19.70 o
  -5   3  15      204.10      249.96     22.58 o
  -4   3  15      219.43      245.53     27.40 o
  -3   3  15       69.88       98.93     15.25 o
  -2   3  15       17.62       28.36     14.51 o
  -1   3  15      134.49      137.10     17.56 o
   0   3  15       16.77       42.18     13.98 o
   1   3  15      111.42      120.65     27.32 o
   2   3  15        9.88       -2.77     13.75 o
   3   3  15       34.77       48.31     20.31 o
   4   3  15       23.72       26.35     21.25 o
   5   3  15       24.28      -10.81     20.29 o
   6   3  15       28.01       37.88     23.90 o
   7   3  15       48.37       63.22     28.43 o
   8   3  15        0.31      -27.11     81.95 o
   9   3  15       98.61       46.31     41.45 o
 -13   4  15       25.96       38.37     27.49 o
 -12   4  15        3.79       25.72     24.58 o
 -11   4  15        0.11       17.42     21.72 o
 -10   4  15       10.89       17.35     20.35 o
  -9   4  15       24.48       21.47     19.52 o
  -8   4  15       61.58       56.27     24.89 o
  -7   4  15       70.03       47.25     17.18 o
  -6   4  15       11.65       17.80     14.56 o
  -5   4  15      130.96      128.94     19.61 o
  -4   4  15       31.67       21.88     13.77 o
  -3   4  15        0.08        4.67     12.03 o
  -2   4  15      391.92      410.37     25.41 o
  -1   4  15       13.71       16.75     12.91 o
   0   4  15        0.31        2.08     12.84 o
   1   4  15        0.27       -9.74     13.76 o
   2   4  15        5.69        2.33     14.30 o
   3   4  15       92.79       94.58     40.10 o
   4   4  15       50.15       75.80     23.81 o
   5   4  15      115.69      102.79     33.31 o
   6   4  15        0.38        3.26     35.10 o
   7   4  15       82.98       20.46     48.54 o
   8   4  15       36.56       23.39     57.38 o
 -12   5  15        1.68       28.73     25.18 o
 -11   5  15       19.50       21.12     23.10 o
 -10   5  15       27.89       12.22     31.40 o
  -9   5  15        8.00       14.53     21.21 o
  -8   5  15        0.79        8.77     17.98 o
  -7   5  15       25.43        0.76     15.59 o
  -6   5  15        4.59       17.80     15.48 o
  -5   5  15       31.37       21.06     15.88 o
  -4   5  15       48.03       27.15     25.51 o
  -3   5  15        0.80       12.96     13.24 o
  -2   5  15        1.84       15.09     13.68 o
  -1   5  15       41.33       31.35     14.14 o
   0   5  15       98.05       77.95     17.46 o
   1   5  15        0.48      -16.39     16.39 o
   2   5  15       76.92      108.51     38.73 o
   3   5  15        3.03      -10.04     18.50 o
   4   5  15       34.03       28.72     29.10 o
   5   5  15        3.47       -3.40     28.41 o
   6   5  15       13.55       22.04     32.69 o
   7   5  15       11.95       22.04     35.23 o
   8   5  15       26.79      -22.30     43.06 o
 -12   6  15        2.94       13.42     26.33 o
 -11   6  15        3.15       -2.05     23.74 o
 -10   6  15        0.02       11.88     21.96 o
  -9   6  15       11.39        8.32     20.71 o
  -8   6  15       11.44       49.79     20.79 o
  -7   6  15       77.91      127.80     21.16 o
  -6   6  15      159.38      147.14     22.62 o
  -5   6  15      411.53      493.77     31.65 o
  -4   6  15      553.00      534.15     43.03 o
  -3   6  15        3.29        6.41     16.19 o
  -2   6  15      128.36      116.16     22.21 o
  -1   6  15      330.16      359.22     30.31 o
   0   6  15      230.73      211.59     26.16 o
   1   6  15      177.44      174.46     24.35 o
   2   6  15       40.98       23.99     21.25 o
   3   6  15       16.57       47.72     23.02 o
   4   6  15       31.81       23.48     29.72 o
   5   6  15       23.48       21.71     31.05 o
   6   6  15        4.56        7.98     37.70 o
   7   6  15        2.17      -16.16     34.62 o
 -11   7  15        4.55       15.54     25.27 o
 -10   7  15       34.15       72.10     26.29 o
  -9   7  15        5.65       -2.86     26.25 o
  -8   7  15      158.00      168.33     34.49 o
  -7   7  15       37.98       14.89     31.87 o
  -6   7  15        0.10      -18.34     18.34 o
  -5   7  15        7.61      -18.05     18.05 o
  -4   7  15       99.49       76.44     22.65 o
  -3   7  15      259.39      285.73     35.98 o
  -2   7  15       83.01       91.83     23.53 o
  -1   7  15        0.55       10.56     18.78 o
   0   7  15      535.06      584.28     34.21 o
   1   7  15       74.06       94.03     21.71 o
   2   7  15        0.06      -24.18     24.18 o
   3   7  15       34.80       36.41     25.02 o
   4   7  15       70.85       21.22     38.10 o
   5   7  15      106.85       45.19     36.09 o
   6   7  15        7.11       46.11     36.12 o
   7   7  15       16.87       41.11     65.31 o
 -10   8  15        0.27       -4.67     29.82 o
  -9   8  15        6.95        8.29     36.85 o
  -8   8  15        0.61       19.14     27.86 o
  -7   8  15       43.50       98.32     32.80 o
  -6   8  15        0.00       -0.97     20.79 o
  -5   8  15      144.86      112.86     26.52 o
  -4   8  15      131.67      146.95     27.96 o
  -3   8  15        1.83       26.33     20.17 o
  -2   8  15        3.89       22.52     27.90 o
  -1   8  15       57.57       27.49     18.23 o
   0   8  15       87.74       92.53     20.63 o
   1   8  15      115.82       71.96     22.16 o
   2   8  15        7.06      -13.20     20.64 o
   3   8  15        3.51       -4.75     22.21 o
   4   8  15        6.84      -22.86     22.86 o
   5   8  15        2.66        2.01     31.03 o
   6   8  15        1.77       28.17     53.66 o
  -9   9  15       20.99       74.61     42.74 o
  -8   9  15       28.11       35.60     38.51 o
  -7   9  15        0.06       24.97     29.03 o
  -6   9  15        5.25        7.21     21.67 o
  -5   9  15       83.01       82.86     23.34 o
  -4   9  15       10.56       25.14     19.10 o
  -3   9  15       17.54       30.58     19.99 o
  -2   9  15       19.62       15.79     19.26 o
  -1   9  15       18.13      -13.05     18.12 o
   0   9  15       37.56       -3.79     18.15 o
   1   9  15        2.68       -6.65     19.11 o
   2   9  15        8.67       17.91     23.73 o
   3   9  15        0.06      -23.34     23.34 o
   4   9  15        0.04       -0.60     26.33 o
   5   9  15       12.21       58.31     56.65 o
  -8  10  15       10.38       53.96     36.23 o
  -7  10  15       33.45       81.46     35.50 o
  -6  10  15       49.60       30.53     30.63 o
  -5  10  15       13.09       29.69     26.26 o
  -4  10  15        7.34       21.44     24.56 o
  -3  10  15       47.49       56.96     23.59 o
  -2  10  15      371.52      392.55     37.42 o
  -1  10  15        1.48      -19.48     19.48 o
   0  10  15        3.79      -19.68     19.68 o
   1  10  15       76.69       65.89     23.73 o
   2  10  15        0.25      -14.21     24.17 o
   3  10  15        4.47      -25.18     25.18 o
   4  10  15        5.21        3.19     30.28 o
  -6  11  15       25.79       70.65     35.02 o
  -5  11  15        9.23      -11.04     35.27 o
  -4  11  15        7.38        1.68     27.74 o
  -3  11  15       16.97      100.54     31.60 o
  -2  11  15       23.49        8.04     25.33 o
  -1  11  15       64.19       44.48     28.39 o
   0  11  15       19.22       29.76     28.07 o
   1  11  15        9.90      -11.03     26.17 o
   2  11  15       15.73       47.68     29.98 o
 -13   0  16        2.92      -29.29     43.53 o
 -12   0  16       28.17      -15.04     39.58 o
 -11   0  16       86.01       88.65     46.70 o
 -10   0  16       41.59       29.29     36.41 o
  -9   0  16       16.08        2.37     34.83 o
  -8   0  16       77.19       51.45     37.20 o
  -7   0  16     1923.06     1963.36     88.10 o
  -6   0  16      898.82      925.44     62.95 o
  -5   0  16      376.59      537.29    100.92 o
  -4   0  16     1482.30     1647.73     62.50 o
  -3   0  16        1.73       14.13     21.38 o
  -2   0  16      118.15      116.43     35.22 o
  -1   0  16       42.98       46.62     57.78 o
   0   0  16       12.55       17.01     41.95 o
   1   0  16      111.33      205.19     76.38 o
   2   0  16      451.04      462.67     53.00 o
   3   0  16     1595.35     1605.09    158.70 o
   4   0  16      400.03      384.32     54.18 o
   5   0  16       40.41       -0.19     66.09 o
   6   0  16        1.48       28.37     57.78 o
   7   0  16       12.82       67.68     42.31 o
   8   0  16        0.01       56.23     44.72 o
 -13   1  16        2.64       21.40     34.42 o
 -12   1  16       25.80       28.89     32.46 o
 -11   1  16       56.17        7.76     36.72 o
 -10   1  16       48.81       54.89     26.68 o
  -9   1  16       15.36       12.81     21.60 o
  -8   1  16      603.83      676.25     47.94 o
  -7   1  16        3.64       49.55     21.25 o
  -6   1  16      423.91      431.14     38.21 o
  -5   1  16        0.31        9.70     19.65 o
  -4   1  16        6.42      -17.07     17.07 o
  -3   1  16      261.38      246.07     24.08 o
  -2   1  16        3.33       12.04     17.71 o
  -1   1  16       19.30       27.65     16.81 o
   0   1  16      727.81      763.36     31.68 o
   1   1  16      193.70      207.46     37.50 o
   2   1  16      648.86      658.15     46.05 o
   3   1  16       75.24       47.91     21.70 o
   4   1  16       35.22       19.88     22.38 o
   5   1  16       10.32       10.12     26.96 o
   6   1  16       16.69       29.10     24.57 o
   7   1  16        6.52       33.81     35.19 o
   8   1  16       20.34       -2.33     28.25 o
 -13   2  16       16.50       56.67     32.90 o
 -12   2  16       14.77       32.65     28.87 o
 -11   2  16       53.86       48.62     27.36 o
 -10   2  16        5.45       -7.91     22.67 o
  -9   2  16      158.86      149.99     30.85 o
  -8   2  16      130.92      104.89     22.25 o
  -7   2  16      269.33      249.86     27.00 o
  -6   2  16      161.35      177.00     23.43 o
  -5   2  16       60.89       40.37     22.16 o
  -4   2  16        0.89      -11.35     13.56 o
  -3   2  16        4.22        9.89     12.39 o
  -2   2  16       11.61       21.15     13.24 o
  -1   2  16       28.29       33.93     13.91 o
   0   2  16      111.93      121.94     17.79 o
   1   2  16        9.15      -14.09     14.09 o
   2   2  16       77.82      123.71     24.98 o
   3   2  16       30.93       24.24     21.59 o
   4   2  16       10.21        4.51     20.79 o
   5   2  16       78.98       59.17     29.13 o
   6   2  16        0.54       19.11     23.89 o
   7   2  16       36.06       -7.74     25.65 o
   8   2  16        0.42       -0.37     28.37 o
 -13   3  16        0.51       17.66     30.94 o
 -12   3  16        0.62       34.56     24.77 o
 -11   3  16      365.88      370.75     37.03 o
 -10   3  16      466.58      482.55     39.86 o
  -9   3  16       96.34       55.56     21.52 o
  -8   3  16      290.51      327.72     35.30 o
  -7   3  16        0.08       -9.44     15.61 o
  -6   3  16       29.00       31.06     15.51 o
  -5   3  16      107.29      110.90     18.75 o
  -4   3  16        2.33      -12.46     12.46 o
  -3   3  16        6.15        8.17     12.60 o
  -2   3  16        7.51       -5.44     12.65 o
  -1   3  16       27.40       32.14     14.42 o
   0   3  16       11.78        4.60     13.30 o
   1   3  16        0.01       -5.39     13.70 o
   2   3  16       11.43        0.24     18.63 o
   3   3  16       74.37       74.24     23.52 o
   4   3  16        2.31       17.75     25.36 o
   5   3  16       84.38       72.95     26.87 o
   6   3  16      238.19      239.59     34.81 o
   7   3  16      138.23      178.95     51.85 o
   8   3  16       30.37       39.69     55.44 o
 -12   4  16        4.23       14.01     24.84 o
 -11   4  16       46.90       88.86     26.39 o
 -10   4  16        0.08       22.60     21.47 o
  -9   4  16       59.39       80.46     29.02 o
  -8   4  16       41.43       67.13     23.15 o
  -7   4  16        1.09       -5.48     16.72 o
  -6   4  16      165.55      185.43     22.84 o
  -5   4  16      125.29      162.43     21.37 o
  -4   4  16       48.53       46.63     15.49 o
  -3   4  16       30.02       27.61     14.51 o
  -2   4  16       24.24       25.05     18.86 o
  -1   4  16      102.45       90.55     17.09 o
   0   4  16       17.29        0.31     16.52 o
   1   4  16        0.06       -2.21     15.40 o
   2   4  16       13.40       12.86     16.48 o
   3   4  16        6.22        3.98     20.41 o
   4   4  16        3.26       -3.49     26.80 o
   5   4  16       59.18       35.07     66.36 o
   6   4  16        0.16       32.13     59.41 o
   7   4  16      349.30      389.59    130.82 o
   8   4  16       14.83       43.50     44.39 o
 -12   5  16        2.25      -10.58     23.85 o
 -11   5  16        0.04        6.47     23.73 o
 -10   5  16        1.99       18.99     22.60 o
  -9   5  16        0.09      -12.61     18.93 o
  -8   5  16      411.27      384.28     41.36 o
  -7   5  16      108.97      119.38     21.64 o
  -6   5  16      198.83      204.09     24.10 o
  -5   5  16      145.93      219.02     29.74 o
  -4   5  16       20.47       31.84     16.08 o
  -3   5  16      475.05      506.94     38.98 o
  -2   5  16       13.60       19.93     14.55 o
  -1   5  16      210.01      178.35     30.46 o
   0   5  16       64.90       53.40     20.37 o
   1   5  16        4.91       46.42     20.16 o
   2   5  16       42.53       23.52     20.18 o
   3   5  16       40.11       49.66     31.93 o
   4   5  16       11.84      -14.13     27.38 o
   5   5  16        2.06       -1.21     37.03 o
   6   5  16        3.35       14.91     45.55 o
   7   5  16        1.60       13.03     34.46 o
 -11   6  16       23.65       45.83     31.08 o
 -10   6  16        1.14       30.75     23.56 o
  -9   6  16       77.06       48.86     23.17 o
  -8   6  16       44.64       10.09     23.08 o
  -7   6  16      130.96      111.88     21.38 o
  -6   6  16        7.04       19.65     17.52 o
  -5   6  16        3.27        4.41     17.54 o
  -4   6  16       58.83       45.52     30.96 o
  -3   6  16       98.85      126.16     24.54 o
  -2   6  16       11.47       23.43     18.50 o
  -1   6  16        4.84        7.98     17.10 o
   0   6  16      108.58       80.56     21.44 o
   1   6  16       76.24       62.65     23.39 o
   2   6  16       32.34        9.03     22.25 o
   3   6  16      186.29      176.63     44.10 o
   4   6  16        3.86      -23.68     27.79 o
   5   6  16        5.83       44.01     35.21 o
   6   6  16       13.90      -45.83     51.85 o
   7   6  16        0.79      -34.94     34.94 o
 -11   7  16        7.56       13.50     26.92 o
 -10   7  16        1.17       25.36     36.01 o
  -9   7  16        0.36       -2.26     25.38 o
  -8   7  16        6.23       20.86     25.58 o
  -7   7  16        0.21       41.74     24.00 o
  -6   7  16      448.24      434.34     73.63 o
  -5   7  16       60.88       72.57     23.65 o
  -4   7  16        0.83       22.94     19.68 o
  -3   7  16       85.04       90.38     24.45 o
  -2   7  16       10.52       -2.06     30.05 o
  -1   7  16       17.99       13.81     19.67 o
   0   7  16      176.19      202.12     36.68 o
   1   7  16       92.48       94.08     38.04 o
   2   7  16      472.97      532.78    117.01 o
   3   7  16        6.06       10.47     23.84 o
   4   7  16        6.32        8.49     32.15 o
   5   7  16       10.37      -10.61     34.78 o
   6   7  16        0.25       28.14     37.77 o
 -10   8  16       11.32       -2.52     30.88 o
  -9   8  16       62.58       89.14     61.68 o
  -8   8  16       70.65       54.06     29.49 o
  -7   8  16        6.00       -3.26     30.39 o
  -6   8  16        1.75       13.13     21.96 o
  -5   8  16       78.20       73.90     34.50 o
  -4   8  16       87.46       86.47     24.17 o
  -3   8  16        2.47        6.11     21.23 o
  -2   8  16       25.12       -2.95     17.91 o
  -1   8  16       10.89      -17.21     17.21 o
   0   8  16       25.57       28.66     19.51 o
   1   8  16       23.11       26.32     24.23 o
   2   8  16        9.24        9.79     34.27 o
   3   8  16        1.34       -1.68     25.17 o
   4   8  16        2.26       -7.06     60.06 o
   5   8  16       33.78       -5.58     35.25 o
  -9   9  16       24.18       76.98     52.64 o
  -8   9  16       45.55       11.57     31.35 o
  -7   9  16        7.06       -5.98     31.61 o
  -6   9  16       20.02       34.12     24.59 o
  -5   9  16       48.78       53.53     22.70 o
  -4   9  16       34.07       76.95     23.34 o
  -3   9  16        0.59       33.80     20.56 o
  -2   9  16       15.30       17.97     21.35 o
  -1   9  16        0.66       13.02     20.52 o
   0   9  16        9.02        2.27     19.19 o
   1   9  16       29.06       26.48     24.28 o
   2   9  16        1.39        0.36     25.08 o
   3   9  16       34.24        5.96     50.83 o
   4   9  16        0.67       12.18     36.24 o
  -7  10  16        2.42       10.78     31.87 o
  -6  10  16        8.09        5.16     31.99 o
  -5  10  16       24.51       -2.15     25.25 o
  -4  10  16        4.98      -16.20     21.54 o
  -3  10  16        0.68       15.01     23.05 o
  -2  10  16       56.79       31.30     23.17 o
  -1  10  16       95.89      136.43     27.50 o
   0  10  16       46.69       46.95     23.62 o
   1  10  16        0.92      -12.87     25.31 o
   2  10  16       27.80       -6.30     27.19 o
   3  10  16        0.41      -19.86     32.57 o
  -5  11  16       10.01       58.91     30.94 o
  -4  11  16       52.83       94.19     33.06 o
  -3  11  16      249.07      264.21     41.64 o
  -2  11  16        0.40       25.77     29.14 o
  -1  11  16      130.51      144.93     35.76 o
   0  11  16      122.92       81.82     36.32 o
 -13   1  17        0.14       16.23     35.82 o
 -12   1  17        2.09       45.03     38.39 o
 -11   1  17        4.62       12.76     29.04 o
 -10   1  17        1.69        1.07     42.04 o
  -9   1  17       86.18      100.75     28.30 o
  -8   1  17       72.57      101.22     26.19 o
  -7   1  17      177.37      185.70     38.55 o
  -6   1  17        8.69        3.54     18.22 o
  -5   1  17        0.35        2.64     16.87 o
  -4   1  17       11.13       20.19     15.37 o
  -3   1  17        1.73        0.66     14.76 o
  -2   1  17       10.53       32.44     17.81 o
  -1   1  17       42.97       85.54     23.35 o
   0   1  17       21.00      -14.97     18.39 o
   1   1  17       32.30      -20.00     20.00 o
   2   1  17      122.93       43.88     22.39 o
   3   1  17      129.93      155.76     29.63 o
   4   1  17        1.36       -7.41     22.54 o
   5   1  17       18.84      -11.76     31.22 o
   6   1  17       12.68       43.79     53.81 o
   7   1  17        0.65       -4.62     26.67 o
   8   1  17        5.90      -28.38     28.38 o
 -13   2  17       22.57       12.13     36.26 o
 -12   2  17        4.57       -7.60     27.91 o
 -11   2  17        3.07       39.45     31.50 o
 -10   2  17        1.24       11.36     25.33 o
  -9   2  17       31.47       33.52     23.64 o
  -8   2  17        8.59      -18.71     18.71 o
  -7   2  17      396.05      427.19     40.65 o
  -6   2  17        9.49        5.17     19.54 o
  -5   2  17       98.49       75.80     20.09 o
  -4   2  17       14.73       11.95     17.11 o
  -3   2  17       56.34       32.23     16.14 o
  -2   2  17       27.26       30.51     14.08 o
  -1   2  17        1.98        3.15     12.90 o
   0   2  17       46.42       38.96     15.55 o
   1   2  17      181.96      175.72     28.69 o
   2   2  17        4.28       -0.15     18.89 o
   3   2  17       87.19       99.57     25.87 o
   4   2  17      212.09      145.98     33.46 o
   5   2  17       63.93       75.73     27.76 o
   6   2  17       14.07       20.91     27.45 o
   7   2  17       42.85       56.04     31.63 o
 -12   3  17       12.84       13.36     38.08 o
 -11   3  17       82.11      102.14     31.27 o
 -10   3  17       93.57      103.99     32.38 o
  -9   3  17      154.48      122.76     26.41 o
  -8   3  17        9.17        8.52     18.08 o
  -7   3  17        2.30      -15.67     17.03 o
  -6   3  17       29.02       14.98     15.65 o
  -5   3  17        9.85       29.37     15.31 o
  -4   3  17       39.59       36.21     15.77 o
  -3   3  17       55.72       83.38     18.82 o
  -2   3  17       21.89        2.61     13.33 o
  -1   3  17        0.31       -1.89     14.21 o
   0   3  17       23.52       26.56     15.20 o
   1   3  17       23.37       20.97     16.22 o
   2   3  17       58.12       61.81     22.81 o
   3   3  17        2.32        8.83     21.55 o
   4   3  17       18.08       -6.47     22.36 o
   5   3  17       15.84       24.57     30.06 o
   6   3  17       81.96       92.32     39.07 o
   7   3  17       16.20       49.49     40.24 o
 -12   4  17       15.02        8.36     24.87 o
 -11   4  17       51.93       89.14     27.58 o
 -10   4  17       27.42       17.69     23.29 o
  -9   4  17        3.99       -0.17     21.09 o
  -8   4  17       64.34       41.23     25.36 o
  -7   4  17      218.48      205.94     43.19 o
  -6   4  17        0.43      -10.42     14.35 o
  -5   4  17       49.74       46.47     18.39 o
  -4   4  17       40.56       45.91     16.33 o
  -3   4  17       16.41       15.79     14.62 o
  -2   4  17        0.07        5.83     13.45 o
  -1   4  17        1.01       -4.89     14.69 o
   0   4  17       68.57       50.65     20.65 o
   1   4  17       11.69       -1.25     25.22 o
   2   4  17       16.40       34.89     19.64 o
   3   4  17       32.53       39.83     27.53 o
   4   4  17       54.26       26.80     49.09 o
   5   4  17        1.59       18.40     55.37 o
   6   4  17        9.57       68.39     37.55 o
   7   4  17       27.14       74.90     63.74 o
 -12   5  17       36.29       86.28     54.62 o
 -11   5  17        0.03       47.92     27.41 o
 -10   5  17       30.68       17.99     22.79 o
  -9   5  17        2.44       -5.89     21.08 o
  -8   5  17        2.07       -0.88     19.44 o
  -7   5  17      154.58      155.67     35.30 o
  -6   5  17      244.53      252.46     27.14 o
  -5   5  17       21.84       30.64     16.99 o
  -4   5  17      138.39      159.54     22.23 o
  -3   5  17       12.02        8.36     15.03 o
  -2   5  17       35.96       50.12     16.60 o
  -1   5  17       28.27       28.35     19.26 o
   0   5  17      132.15      111.29     35.42 o
   1   5  17       65.92       75.33     24.27 o
   2   5  17      289.42      268.61     35.01 o
   3   5  17      131.76      116.34     40.67 o
   4   5  17        2.73      -22.10     27.55 o
   5   5  17        2.45       -6.71     48.22 o
   6   5  17       34.32       80.17     73.93 o
 -11   6  17       11.16      -24.42     24.42 o
 -10   6  17        0.11       13.93     24.09 o
  -9   6  17        1.14       24.02     23.55 o
  -8   6  17       10.31       49.80     22.70 o
  -7   6  17       20.98       34.66     20.56 o
  -6   6  17       55.96       82.22     24.37 o
  -5   6  17       61.89       94.30     24.52 o
  -4   6  17      802.47      831.19     72.09 o
  -3   6  17      166.85      157.68     27.01 o
  -2   6  17       23.32       14.17     20.10 o
  -1   6  17      150.25      134.60     24.67 o
   0   6  17      196.85      212.48     30.92 o
   1   6  17        1.96      -24.05     28.99 o
   2   6  17      116.79      121.85     28.86 o
   3   6  17       34.72       16.00     30.88 o
   4   6  17        0.12      -17.60     31.69 o
   5   6  17        1.40      -16.77     64.21 o
   6   6  17        0.06       12.38     73.07 o
 -10   7  17        4.94       49.96     32.06 o
  -9   7  17        0.72      -11.44     27.53 o
  -8   7  17       29.87        7.18     26.43 o
  -7   7  17       22.13       62.27     24.76 o
  -6   7  17       30.21       23.72     29.26 o
  -5   7  17      284.06      276.69     49.47 o
  -4   7  17      265.37      282.95     34.38 o
  -3   7  17       92.81       87.40     24.99 o
  -2   7  17        2.35       -7.39     20.10 o
  -1   7  17      194.79      186.62     27.99 o
   0   7  17      157.07      139.83     25.84 o
   1   7  17      267.83      279.36     36.43 o
   2   7  17       38.91       -1.68     23.17 o
   3   7  17        0.22       19.10     25.83 o
   4   7  17       18.69       -5.40     48.47 o
   5   7  17        0.39      -35.16     41.68 o
  -9   8  17        8.39       42.40     33.18 o
  -8   8  17        0.31        9.03     28.90 o
  -7   8  17       17.14       26.05     24.82 o
  -6   8  17      101.14      131.32     29.28 o
  -5   8  17        1.30       18.30     22.79 o
  -4   8  17       57.45       52.26     24.96 o
  -3   8  17       17.72       14.72     22.94 o
  -2   8  17       34.18       31.12     20.15 o
  -1   8  17        5.33       22.67     20.27 o
   0   8  17        3.48        7.82     20.16 o
   1   8  17       64.10       37.36     26.85 o
   2   8  17       93.29      144.46     32.07 o
   3   8  17       35.05       49.25     30.05 o
   4   8  17        7.61      -23.89     33.36 o
  -8   9  17        5.06       -1.46     32.81 o
  -7   9  17        6.29       54.74     32.20 o
  -6   9  17        0.44      -11.58     23.61 o
  -5   9  17        0.46       25.68     24.52 o
  -4   9  17        2.50      -17.66     20.40 o
  -3   9  17       19.22       18.84     22.35 o
  -2   9  17        0.12       -6.80     20.88 o
  -1   9  17       69.79       80.53     29.66 o
   0   9  17        5.15      -11.16     21.61 o
   1   9  17        0.02      -23.89     23.89 o
   2   9  17        7.61       21.15     29.49 o
   3   9  17        1.81       17.23     38.04 o
  -6  10  17        5.05       13.25     27.91 o
  -5  10  17       37.07       51.76     28.90 o
  -4  10  17        6.10       21.08     23.87 o
  -3  10  17        8.36       12.61     23.24 o
  -2  10  17       48.11       42.32     25.07 o
  -1  10  17       27.22       48.41     25.31 o
   0  10  17       19.71       42.53     26.81 o
   1  10  17        6.60      -35.07     35.07 o
 -12   0  18        1.20       35.62     48.28 o
 -11   0  18        3.10       -7.92     44.33 o
 -10   0  18       21.28      -23.75     36.41 o
  -9   0  18       88.15       56.20     41.95 o
  -8   0  18       35.58      -13.46     34.04 o
  -7   0  18      206.45      132.19     49.08 o
  -6   0  18       85.90       81.53     41.16 o
  -5   0  18      613.85      596.82     73.61 o
  -4   0  18        8.23       60.68     62.93 o
  -3   0  18       64.92       48.29     24.54 o
  -2   0  18       52.83       29.91     28.40 o
  -1   0  18       99.24       95.95     32.08 o
   0   0  18     1223.78     1133.58     75.08 o
   1   0  18      273.14      208.16     63.72 o
   2   0  18        3.60      -25.70     29.53 o
   3   0  18       41.56       21.41     38.39 o
   4   0  18      237.48      258.60     53.58 o
   5   0  18       63.40      130.69     92.21 o
   6   0  18        0.52       30.85     40.43 o
   7   0  18        0.03       -4.00     41.69 o
 -12   1  18       24.70       69.36     38.61 o
 -11   1  18        6.05       11.09     32.97 o
 -10   1  18       63.18       13.46     33.77 o
  -9   1  18        0.02        5.66     23.14 o
  -8   1  18      126.19       99.82     28.92 o
  -7   1  18       59.39       60.23     24.95 o
  -6   1  18      696.25      769.87     55.71 o
  -5   1  18      623.03      588.11     44.18 o
  -4   1  18       43.72       27.09     27.26 o
  -3   1  18       11.39       17.80     16.16 o
  -2   1  18        4.51       11.27     16.59 o
  -1   1  18        6.80        2.98     18.10 o
   0   1  18       92.07      141.86     26.78 o
   1   1  18       17.95       20.74     21.93 o
   2   1  18      369.01      420.05     39.30 o
   3   1  18       38.51       13.17     24.56 o
   4   1  18        0.15       -7.75     41.02 o
   5   1  18        7.25      -12.41     26.96 o
   6   1  18        7.07       15.08     27.77 o
   7   1  18       36.42       68.27     32.39 o
 -12   2  18        3.27       -6.49     30.05 o
 -11   2  18       73.24       30.94     28.88 o
 -10   2  18       20.18       45.96     28.41 o
  -9   2  18       33.29       72.43     37.59 o
  -8   2  18        4.06      -13.81     21.90 o
  -7   2  18        0.12        5.69     20.83 o
  -6   2  18       24.32       13.67     20.39 o
  -5   2  18       14.52       32.96     21.40 o
  -4   2  18        1.71       19.33     17.18 o
  -3   2  18        4.85        8.72     15.43 o
  -2   2  18        7.21       24.60     16.14 o
  -1   2  18        1.00       -3.46     24.35 o
   0   2  18       14.09       -4.89     23.08 o
   1   2  18       41.95       20.86     42.39 o
   2   2  18       34.42       57.03     23.85 o
   3   2  18        3.56       -4.89     23.55 o
   4   2  18       13.92       14.81     24.77 o
   5   2  18        7.00       28.73     25.83 o
   6   2  18        0.68      -40.33     46.61 o
   7   2  18        1.98       20.10     29.40 o
 -12   3  18       19.41       43.53     44.78 o
 -11   3  18        6.35       52.37     32.43 o
 -10   3  18      101.44       83.94     32.10 o
  -9   3  18        0.69      -14.42     23.71 o
  -8   3  18        0.45       -7.83     22.17 o
  -7   3  18      133.00      123.76     29.96 o
  -6   3  18       77.17       50.50     29.89 o
  -5   3  18       34.60       55.41     21.36 o
  -4   3  18        1.93       37.08     18.36 o
  -3   3  18      105.49      117.74     20.15 o
  -2   3  18        2.74       -2.16     14.27 o
  -1   3  18      191.76      230.55     29.47 o
   0   3  18       57.15       39.47     18.23 o
   1   3  18       41.63       20.43     17.88 o
   2   3  18       19.47        2.12     23.08 o
   3   3  18       92.37      103.16     28.45 o
   4   3  18      155.86      212.61     34.96 o
   5   3  18        3.03       31.44     31.30 o
   6   3  18       17.74       31.22     39.11 o
 -11   4  18      472.33      552.84     55.43 o
 -10   4  18      222.54      256.13     42.47 o
  -9   4  18       67.34       85.39     25.42 o
  -8   4  18        1.36       -3.28     20.90 o
  -7   4  18       17.34       22.67     21.40 o
  -6   4  18      167.62      156.79     24.16 o
  -5   4  18      265.50      327.45     51.66 o
  -4   4  18       13.49       23.03     17.50 o
  -3   4  18       18.73       25.13     16.11 o
  -2   4  18       64.26       42.73     20.89 o
  -1   4  18        2.27       -6.24     20.10 o
   0   4  18        9.82       13.80     28.78 o
   1   4  18      303.08      273.34     32.64 o
   2   4  18      120.09       96.14     34.99 o
   3   4  18        1.72       36.73     59.96 o
   4   4  18       17.02       44.02     32.01 o
   5   4  18        9.74       30.19     33.30 o
   6   4  18       35.12       32.93     45.07 o
 -11   5  18        0.51      -15.71     24.04 o
 -10   5  18       11.11       30.59     26.06 o
  -9   5  18       12.06       -3.23     22.38 o
  -8   5  18        1.35       19.36     21.85 o
  -7   5  18       22.42       28.69     21.50 o
  -6   5  18        0.24       19.28     17.97 o
  -5   5  18       23.19       35.54     17.89 o
  -4   5  18        0.00       24.61     15.60 o
  -3   5  18        2.81       14.86     16.69 o
  -2   5  18       12.60       28.21     21.82 o
  -1   5  18       87.67       80.66     22.51 o
   0   5  18       20.47       27.80     27.76 o
   1   5  18      186.56      167.14     35.42 o
   2   5  18        2.98       11.99     24.50 o
   3   5  18       96.42      106.73     37.22 o
   4   5  18       14.93       26.38     34.46 o
   5   5  18        8.13      -55.09     87.61 o
   6   5  18        0.70      -30.20     45.92 o
 -10   6  18        0.40      -13.41     24.29 o
  -9   6  18       10.74       25.31     24.16 o
  -8   6  18        0.01       -5.49     21.75 o
  -7   6  18       17.20       32.12     23.95 o
  -6   6  18        0.12      -20.25     20.25 o
  -5   6  18      351.56      280.00     33.16 o
  -4   6  18       54.74       65.41     33.28 o
  -3   6  18        1.14        8.42     19.25 o
  -2   6  18       36.67       50.88     22.57 o
  -1   6  18        3.69       -8.40     18.91 o
   0   6  18       52.73       36.36     24.12 o
   1   6  18       64.93       30.14     24.29 o
   2   6  18       20.41       18.42     24.68 o
   3   6  18        2.88      -29.75     29.75 o
   4   6  18        1.20       15.55     35.34 o
   5   6  18        4.25        1.97     36.24 o
 -10   7  18        0.57       -5.00     31.59 o
  -9   7  18       20.85       76.42     31.74 o
  -8   7  18        3.29       32.48     29.55 o
  -7   7  18       20.49       -6.12     23.33 o
  -6   7  18       72.00      110.32     27.73 o
  -5   7  18      245.65      262.89     33.98 o
  -4   7  18        3.02       18.92     21.75 o
  -3   7  18      125.27      103.61     27.10 o
  -2   7  18        0.19        7.46     21.57 o
  -1   7  18       32.98       20.39     23.30 o
   0   7  18        0.12       38.70     24.68 o
   1   7  18        4.73       21.22     24.79 o
   2   7  18       85.51       57.57     28.33 o
   3   7  18       50.49       14.29     27.72 o
   4   7  18       21.39       30.49     37.07 o
  -8   8  18       11.86       34.32     40.18 o
  -7   8  18       27.07       48.15     27.45 o
  -6   8  18        3.41       47.30     26.23 o
  -5   8  18        0.06       -4.29     24.32 o
  -4   8  18        0.09       12.53     23.35 o
  -3   8  18        0.15      -21.81     21.81 o
  -2   8  18        1.07        9.22     20.43 o
  -1   8  18        7.82       19.26     22.08 o
   0   8  18        1.97      -21.45     21.45 o
   1   8  18        2.92        7.23     26.01 o
   2   8  18       12.84       31.66     27.72 o
   3   8  18        4.30       33.25     29.93 o
  -7   9  18       34.68        5.39     31.05 o
  -6   9  18        3.93       16.91     25.83 o
  -5   9  18        2.54        7.40     26.07 o
  -4   9  18        0.28       35.39     23.94 o
  -3   9  18       36.51       41.29     24.25 o
  -2   9  18        0.20        7.51     21.88 o
  -1   9  18       21.17       48.98     24.04 o
   0   9  18        4.13        4.36     27.51 o
   1   9  18        0.01      -19.29     26.87 o
   2   9  18        0.00      -24.38     27.79 o
  -4  10  18        3.65        1.59     27.55 o
  -3  10  18        2.61      -14.20     22.54 o
  -2  10  18       34.39       25.23     25.34 o
  -1  10  18        0.55       23.77     26.32 o
 -12   1  19        3.98      -31.10     31.10 o
 -11   1  19        3.31       18.04     33.58 o
 -10   1  19        0.82       -9.74     28.79 o
  -9   1  19       22.64        7.89     23.29 o
  -8   1  19        0.00       -5.39     23.25 o
  -7   1  19       17.87       33.54     30.34 o
  -6   1  19        0.16       -0.72     20.91 o
  -5   1  19       87.44      127.02     28.69 o
  -4   1  19       72.93       71.85     21.69 o
  -3   1  19       73.35       54.41     23.45 o
  -2   1  19        0.12       -2.37     18.47 o
  -1   1  19      233.98      294.12     37.25 o
   0   1  19       42.98       29.34     22.90 o
   1   1  19       18.53       25.30     22.87 o
   2   1  19       10.45       -3.87     22.06 o
   3   1  19       10.66       39.65     25.76 o
   4   1  19        2.88      -19.47     23.32 o
   5   1  19        8.96       -3.29     27.02 o
   6   1  19        2.12       -9.28     33.70 o
 -11   2  19        3.40       -5.05     29.20 o
 -10   2  19        0.01       13.53     29.31 o
  -9   2  19        2.26       -7.80     23.86 o
  -8   2  19      128.66      167.96     33.99 o
  -7   2  19        2.10       16.08     23.50 o
  -6   2  19      352.44      395.09     43.44 o
  -5   2  19       11.76       -9.32     22.06 o
  -4   2  19        2.88        8.48     17.88 o
  -3   2  19       65.82       47.18     22.62 o
  -2   2  19       28.29       30.34     19.01 o
  -1   2  19       33.56       32.51     19.47 o
   0   2  19       36.79       69.58     24.85 o
   1   2  19      400.89      394.58     38.97 o
   2   2  19      126.06       96.65     28.23 o
   3   2  19       18.98       48.15     25.91 o
   4   2  19        5.10       -7.48     24.93 o
   5   2  19        9.90       16.29     33.02 o
   6   2  19       53.39       53.81     31.95 o
 -11   3  19       16.06        9.76     31.28 o
 -10   3  19        0.68      -10.27     27.07 o
  -9   3  19       20.92       29.35     26.45 o
  -8   3  19        1.79       -1.78     25.94 o
  -7   3  19       11.41      -10.78     23.69 o
  -6   3  19       35.61       85.85     27.24 o
  -5   3  19        4.17       -8.47     18.10 o
  -4   3  19       20.89       29.56     22.85 o
  -3   3  19       12.64       32.79     19.92 o
  -2   3  19        2.79        1.33     18.73 o
  -1   3  19        6.23        9.06     18.32 o
   0   3  19       16.90       34.62     23.64 o
   1   3  19        2.40        0.19     21.18 o
   2   3  19       11.40        3.60     23.29 o
   3   3  19        1.84       29.66     25.24 o
   4   3  19       10.37       11.70     25.35 o
   5   3  19        0.00       37.04     36.71 o
   6   3  19       11.07       30.08     51.45 o
 -11   4  19       39.56        9.01     32.16 o
 -10   4  19        7.07      -24.03     27.80 o
  -9   4  19        0.01        6.48     27.17 o
  -8   4  19        1.42       18.55     26.92 o
  -7   4  19        0.42       33.02     25.00 o
  -6   4  19        0.09       29.55     25.78 o
  -5   4  19       72.60      111.89     25.06 o
  -4   4  19       50.22       63.49     22.05 o
  -3   4  19       20.64       35.00     18.23 o
  -2   4  19      117.25      107.88     20.97 o
  -1   4  19        1.92       -3.51     19.36 o
   0   4  19       42.47       45.57     20.71 o
   1   4  19       77.27       14.90     23.66 o
   2   4  19        0.18        6.61     29.86 o
   3   4  19       31.49       23.11     33.68 o
   4   4  19        0.72      -13.03     53.07 o
   5   4  19       10.07       11.33     58.52 o
 -10   5  19       22.75        5.38     29.82 o
  -9   5  19        0.47       -1.80     26.08 o
  -8   5  19       15.82       23.99     23.49 o
  -7   5  19       47.68       42.53     27.71 o
  -6   5  19       11.64       -5.57     18.73 o
  -5   5  19      117.09      117.65     22.77 o
  -4   5  19      105.29       88.82     21.02 o
  -3   5  19       15.75       35.55     22.28 o
  -2   5  19       15.08       18.33     20.95 o
  -1   5  19        0.19       -4.35     21.90 o
   0   5  19       54.52       53.51     24.86 o
   1   5  19       69.60       34.69     52.14 o
   2   5  19        7.81       41.46     45.22 o
   3   5  19        1.54       61.14     34.23 o
   4   5  19        1.28      -14.61     39.65 o
   5   5  19        0.87      -10.57     76.56 o
 -10   6  19       16.07       62.59     28.57 o
  -9   6  19        1.91       56.37     24.86 o
  -8   6  19       21.19       35.32     29.13 o
  -7   6  19       25.50       27.62     27.96 o
  -6   6  19      417.22      509.31     43.06 o
  -5   6  19        0.48       -6.57     21.39 o
  -4   6  19      127.31      163.75     31.08 o
  -3   6  19        0.65       14.15     25.91 o
  -2   6  19       79.05       39.09     29.59 o
  -1   6  19        1.75       16.77     25.37 o
   0   6  19       92.26       56.90     26.46 o
   1   6  19       30.30        6.46     27.65 o
   2   6  19      453.18      545.37     49.09 o
   3   6  19        1.02       21.69     43.36 o
   4   6  19        4.01      -17.44     41.41 o
  -9   7  19        3.31        0.34     29.93 o
  -8   7  19        6.29       11.09     30.80 o
  -7   7  19        0.82       39.36     26.66 o
  -6   7  19       24.58       35.33     25.03 o
  -5   7  19       22.89       22.02     23.68 o
  -4   7  19      108.76      106.94     26.86 o
  -3   7  19       22.07       15.89     21.90 o
  -2   7  19        5.52       20.45     23.20 o
  -1   7  19        6.32      -13.37     24.87 o
   0   7  19       10.34      -19.72     27.42 o
   1   7  19      130.88      107.26     31.49 o
   2   7  19        1.22       10.12     26.13 o
   3   7  19        0.22       42.77     37.07 o
  -7   8  19        6.03       46.75     29.23 o
  -6   8  19      155.03      187.22     32.99 o
  -5   8  19       17.31       52.99     27.45 o
  -4   8  19       24.60       -0.48     24.02 o
  -3   8  19       37.81       57.36     27.08 o
  -2   8  19        1.12       -5.09     21.15 o
  -1   8  19        0.55       14.76     24.85 o
   0   8  19        0.16       14.84     27.65 o
   1   8  19       13.67        1.87     33.25 o
   2   8  19       95.03      114.99     34.13 o
  -5   9  19       19.04       12.70     27.85 o
  -4   9  19       18.14       15.39     28.93 o
  -3   9  19        7.49       62.04     25.94 o
  -2   9  19        0.15      -22.41     22.41 o
  -1   9  19        0.00       -9.67     23.90 o
   0   9  19        5.52       13.23     28.39 o
 -11   0  20        0.12       22.95     50.66 o
 -10   0  20        4.13       92.61     53.82 o
  -9   0  20        4.77      -25.33     37.99 o
  -8   0  20      226.90      211.34     61.74 o
  -7   0  20       79.50       27.70     41.16 o
  -6   0  20        8.57        2.37     37.20 o
  -5   0  20      350.01      515.29     75.99 o
  -4   0  20      380.61      472.55     72.03 o
  -3   0  20        4.66        3.81     95.38 o
  -2   0  20       43.41       82.93     35.14 o
  -1   0  20      147.33      187.51     43.05 o
   0   0  20       25.02       53.34     35.22 o
   1   0  20      127.94      190.67     45.68 o
   2   0  20       74.39      124.33     43.92 o
   3   0  20        4.79       27.75     37.58 o
   4   0  20       14.81      -33.68     37.33 o
   5   0  20        6.95       42.14     46.70 o
 -11   1  20       19.05      -31.90     31.90 o
 -10   1  20       12.06      -13.79     33.02 o
  -9   1  20        0.70      -33.24     33.24 o
  -8   1  20        0.04       27.70     28.54 o
  -7   1  20       85.46       82.61     27.15 o
  -6   1  20       95.99       81.04     28.48 o
  -5   1  20      230.07      283.94     48.08 o
  -4   1  20        5.19       20.62     25.73 o
  -3   1  20       67.03       75.49     23.72 o
  -2   1  20        9.40        2.67     20.07 o
  -1   1  20       19.57       35.81     34.50 o
   0   1  20      107.84      149.31     30.03 o
   1   1  20      334.79      360.89     39.60 o
   2   1  20        7.58      -22.94     22.94 o
   3   1  20        8.93       55.27     29.78 o
   4   1  20        1.20       26.42     34.96 o
   5   1  20        1.05       35.17     33.58 o
 -11   2  20        1.17       33.75     38.13 o
 -10   2  20        3.09        4.09     30.25 o
  -9   2  20       36.71       21.16     28.28 o
  -8   2  20        0.11       26.46     27.69 o
  -7   2  20        4.72      -20.50     20.50 o
  -6   2  20        5.63      -24.46     27.82 o
  -5   2  20       47.49       26.36     43.71 o
  -4   2  20        9.35       29.04     21.82 o
  -3   2  20       57.38       83.46     23.71 o
  -2   2  20        0.18        3.51     19.44 o
  -1   2  20       34.39       43.73     24.04 o
   0   2  20       53.15       78.32     27.26 o
   1   2  20        3.74      -13.52     23.84 o
   2   2  20        2.97      -12.16     23.17 o
   3   2  20        3.02        2.92     25.71 o
   4   2  20       10.38       20.35     28.55 o
   5   2  20        0.30       41.70     30.24 o
 -11   3  20       36.22       48.36     32.73 o
 -10   3  20       27.04       66.57     31.04 o
  -9   3  20       86.18       69.81     32.25 o
  -8   3  20       71.70       98.64     32.65 o
  -7   3  20        2.04       23.46     27.73 o
  -6   3  20       34.88       10.11     35.22 o
  -5   3  20      108.71      119.27     29.06 o
  -4   3  20       56.44       33.24     21.70 o
  -3   3  20        1.59        4.12     20.56 o
  -2   3  20        0.07      -11.52     22.04 o
  -1   3  20        2.56        9.44     24.22 o
   0   3  20      112.33      145.76     29.99 o
   1   3  20       91.88       88.78     28.46 o
   2   3  20        6.48        0.52     38.12 o
   3   3  20        2.18       26.61     27.27 o
   4   3  20        4.52       -7.01     33.52 o
   5   3  20        2.44       -2.37     49.08 o
 -10   4  20        0.04       -0.62     30.51 o
  -9   4  20       20.02       96.61     34.30 o
  -8   4  20        1.36        1.28     26.63 o
  -7   4  20        4.17       30.36     27.68 o
  -6   4  20       82.86       85.15     29.58 o
  -5   4  20       35.00       69.63     26.39 o
  -4   4  20       13.96       25.58     21.83 o
  -3   4  20        0.81       -3.07     20.22 o
  -2   4  20        0.24       12.15     24.11 o
  -1   4  20        9.80       24.29     24.34 o
   0   4  20       16.61       -0.70     40.28 o
   1   4  20       38.31       22.27     29.08 o
   2   4  20        6.68        3.64     56.60 o
   3   4  20       37.63       -3.00     52.76 o
   4   4  20        1.19      -14.16     33.59 o
 -10   5  20        0.01      -23.71     30.81 o
  -9   5  20       12.76       62.75     33.82 o
  -8   5  20        5.81       28.21     38.55 o
  -7   5  20       78.88      141.34     41.50 o
  -6   5  20        1.78        3.76     25.90 o
  -5   5  20       62.26       55.05     23.80 o
  -4   5  20       50.86       37.36     29.51 o
  -3   5  20      156.79      203.27     30.69 o
  -2   5  20       22.72        9.17     26.83 o
  -1   5  20        0.49       51.32     27.36 o
   0   5  20        0.03        1.22     24.70 o
   1   5  20        4.40       34.33     27.08 o
   2   5  20        6.90       28.57     35.47 o
   3   5  20        0.04      -41.53     55.50 o
  -9   6  20        0.10       63.00     55.41 o
  -8   6  20       11.84       -2.28     30.22 o
  -7   6  20        8.59       -1.02     29.06 o
  -6   6  20        2.47      -22.42     22.42 o
  -5   6  20       27.87       64.94     26.71 o
  -4   6  20        0.98       36.27     24.16 o
  -3   6  20        0.05        3.16     26.39 o
  -2   6  20       48.89       53.63     24.93 o
  -1   6  20        1.44        2.46     25.10 o
   0   6  20        6.66      -24.71     24.71 o
   1   6  20      111.44      150.86     34.08 o
   2   6  20       27.04        8.21     33.67 o
   3   6  20        6.19       -0.20     39.41 o
  -8   7  20       21.06       24.69     33.83 o
  -7   7  20      109.55      119.72     41.84 o
  -6   7  20       23.35       29.02     25.46 o
  -5   7  20       50.13      120.86     30.33 o
  -4   7  20       65.09      105.99     28.84 o
  -3   7  20        4.34       24.46     26.07 o
  -2   7  20        9.77       33.51     25.26 o
  -1   7  20       28.19        7.13     28.73 o
   0   7  20       31.35       48.88     30.99 o
   1   7  20       40.18       13.72     50.95 o
   2   7  20        4.64       13.67     29.59 o
  -6   8  20        5.52       43.72     28.55 o
  -5   8  20        0.05        0.95     25.50 o
  -4   8  20        0.17       26.24     26.98 o
  -3   8  20       27.30       43.58     25.80 o
  -2   8  20       12.79       31.55     23.42 o
  -1   8  20       24.06       21.35     30.73 o
   0   8  20        4.33       21.68     30.26 o
 -10   1  21        0.01      -18.31     32.09 o
  -9   1  21        3.53      -12.44     33.64 o
  -8   1  21        0.59       16.97     33.24 o
  -7   1  21        7.30       46.65     32.74 o
  -6   1  21      121.17      158.58     39.13 o
  -5   1  21      191.03      165.51     37.14 o
  -4   1  21        6.98       -5.98     25.46 o
  -3   1  21       44.91        8.36     40.22 o
  -2   1  21       32.72       23.72     27.76 o
  -1   1  21       15.29       23.89     37.02 o
   0   1  21      113.59      192.24     32.45 o
   1   1  21       94.39      108.23     31.23 o
   2   1  21       19.61       56.33     28.71 o
   3   1  21        6.35       11.44     28.46 o
   4   1  21        3.24        6.34     30.14 o
 -10   2  21        1.82        9.42     32.67 o
  -9   2  21       47.86       51.20     30.29 o
  -8   2  21       28.91       27.00     28.08 o
  -7   2  21        0.57       45.95     27.75 o
  -6   2  21      102.82       80.83     29.57 o
  -5   2  21        8.17       35.91     25.19 o
  -4   2  21      136.42      108.62     26.77 o
  -3   2  21        1.98       -3.80     20.75 o
  -2   2  21        0.84        4.82     22.97 o
  -1   2  21      276.47      339.80     37.76 o
   0   2  21       22.31       53.77     27.30 o
   1   2  21        0.71       64.50     26.55 o
   2   2  21        0.08       -6.53     26.50 o
   3   2  21       15.08       24.72     29.53 o
   4   2  21        1.10       49.22     31.50 o
 -10   3  21       18.96       18.40     32.35 o
  -9   3  21        0.01        7.43     28.31 o
  -8   3  21        1.48        2.80     27.89 o
  -7   3  21       14.69        4.96     30.27 o
  -6   3  21       15.45       11.46     25.95 o
  -5   3  21       22.11       64.84     27.82 o
  -4   3  21       12.01       15.80     21.42 o
  -3   3  21       12.69       35.03     22.61 o
  -2   3  21        0.00       11.45     31.99 o
  -1   3  21        4.40      -21.56     21.56 o
   0   3  21        5.70       -6.31     24.92 o
   1   3  21       54.69       43.63     28.43 o
   2   3  21        1.58       13.17     27.04 o
   3   3  21        0.97       53.07     37.25 o
  -9   4  21       14.87       53.82     32.76 o
  -8   4  21       12.96      -24.55     28.88 o
  -7   4  21        0.17       18.31     32.49 o
  -6   4  21       52.58       60.20     29.78 o
  -5   4  21        4.29      -20.97     25.21 o
  -4   4  21       23.75       80.55     28.22 o
  -3   4  21        0.08       35.93     24.79 o
  -2   4  21       15.94       10.24     33.97 o
  -1   4  21        4.90       -3.20     33.85 o
   0   4  21        1.94        5.77     29.40 o
   1   4  21        0.41      -16.00     30.75 o
   2   4  21        1.23      -30.26     68.51 o
   3   4  21       29.63       56.05     45.30 o
  -9   5  21        0.40       -4.05     35.27 o
  -8   5  21        1.32       14.79     42.48 o
  -7   5  21       75.69       66.39     41.77 o
  -6   5  21      182.01      213.30     38.10 o
  -5   5  21       14.23       -4.52     27.99 o
  -4   5  21        7.97       41.21     30.24 o
  -3   5  21        3.54      -20.22     27.93 o
  -2   5  21       10.41       27.92     36.52 o
  -1   5  21        2.03       42.96     36.83 o
   0   5  21        1.70       -7.89     32.84 o
   1   5  21       74.44       57.19     48.83 o
   2   5  21       71.54      111.60     41.08 o
  -8   6  21       60.14       52.71     76.38 o
  -7   6  21       60.87       99.37     52.64 o
  -6   6  21      115.71       79.95     43.86 o
  -5   6  21       11.29       49.16     36.96 o
  -4   6  21       49.29      110.59     35.47 o
  -3   6  21       17.64       38.31     32.39 o
  -2   6  21        0.81        9.80     27.83 o
  -1   6  21       13.28       14.01     29.06 o
   0   6  21       72.72      110.16     34.95 o
   1   6  21        4.11       37.06     30.10 o
  -6   7  21       47.34       12.39     26.53 o
  -5   7  21       79.78       62.73     36.10 o
  -4   7  21        8.27       24.88     25.39 o
  -3   7  21       12.58       12.97     26.01 o
  -2   7  21       16.57       54.91     31.14 o
  -1   7  21        0.11      -20.28     27.37 o
   0   7  21       77.87       95.00     44.77 o
  -9   0  22       14.73      107.65     53.03 o
  -8   0  22      279.55      478.09     85.49 o
  -7   0  22       18.41       -3.96     40.37 o
  -6   0  22       60.10      137.73     56.20 o
  -5   0  22       38.60       48.28     45.12 o
  -4   0  22       22.90       36.41     45.91 o
  -3   0  22        0.00       -8.71     39.58 o
  -2   0  22       39.22       94.25     37.42 o
  -1   0  22       16.66       26.36     36.59 o
   0   0  22        9.92       26.93     39.18 o
   1   0  22       23.53       27.72     39.19 o
   2   0  22       75.36       83.03     44.58 o
   3   0  22      123.53      178.35     54.85 o
  -9   1  22        0.00       -0.69     33.86 o
  -8   1  22        2.95      -13.42     32.74 o
  -7   1  22       53.23      100.11     36.26 o
  -6   1  22       32.88       75.43     44.33 o
  -5   1  22        7.57       -9.55     28.82 o
  -4   1  22       36.16       24.49     60.55 o
  -3   1  22        1.14        1.37     25.36 o
  -2   1  22       35.59       96.25     28.48 o
  -1   1  22       20.99       -7.06     28.79 o
   0   1  22        1.86       41.80     46.61 o
   1   1  22        4.33       47.53     28.32 o
   2   1  22        9.82       32.47     29.31 o
   3   1  22        9.49       11.27     29.44 o
  -9   2  22        2.56        1.86     32.59 o
  -8   2  22        0.15       18.38     29.82 o
  -7   2  22        7.85       66.26     31.34 o
  -6   2  22       10.65       19.08     26.67 o
  -5   2  22       77.30      104.44     30.53 o
  -4   2  22        1.52        3.53     26.17 o
  -3   2  22       95.26      133.25     28.13 o
  -2   2  22        1.27        4.07     25.96 o
  -1   2  22       23.72       57.90     27.48 o
   0   2  22       56.38      102.99     31.63 o
   1   2  22        0.44        9.93     26.70 o
   2   2  22        3.31      -37.70     37.70 o
  -9   3  22        2.06      -32.42     32.42 o
  -8   3  22        4.54       30.96     31.39 o
  -7   3  22        0.10       -2.24     37.72 o
  -6   3  22       62.22       72.81     30.31 o
  -5   3  22        2.59        4.37     25.81 o
  -4   3  22       80.93      107.61     28.56 o
  -3   3  22       38.11       26.03     23.12 o
  -2   3  22       71.92      100.06     35.37 o
  -1   3  22       33.71        6.34     27.99 o
   0   3  22       17.87       25.66     28.00 o
   1   3  22       50.71      100.91     32.53 o
   2   3  22       12.89       52.80     38.03 o
  -8   4  22        4.64       28.66     34.32 o
  -7   4  22       35.58       60.81     32.93 o
  -6   4  22        0.03       19.08     29.27 o
  -5   4  22       85.60       57.54     31.67 o
  -4   4  22        3.34       -0.90     23.97 o
  -3   4  22        7.00      -11.73     37.59 o
  -2   4  22       32.19       20.96     35.54 o
  -1   4  22       11.59       -0.67     36.06 o
   0   4  22       94.86       97.39     36.99 o
   1   4  22        2.37       19.47     33.03 o
  -7   5  22        1.85       12.05     39.56 o
  -6   5  22        0.28       12.28     38.16 o
  -5   5  22        0.42        2.67     53.03 o
  -4   5  22      129.31      170.53     40.54 o
  -3   5  22        3.59       29.81     32.40 o
  -2   5  22       49.13       40.21     38.61 o
  -1   5  22      139.60      164.52     49.80 o
   0   5  22        0.00       21.51     81.92 o
   1   5  22        0.89      -42.74     50.66 o
  -6   6  22       39.60       -9.27     39.89 o
  -5   6  22       11.56       66.24     35.19 o
  -4   6  22        3.63      100.25     35.86 o
  -3   6  22       19.16       63.63     56.46 o
  -2   6  22        5.33       38.42     42.44 o
  -1   6  22       10.28        7.98     38.05 o
  -8   1  23        7.56       13.86     36.41 o
  -7   1  23        9.82       33.83     36.93 o
  -6   1  23        2.38        7.83     31.44 o
  -5   1  23        0.70       27.74     33.27 o
  -4   1  23      150.13      109.70     61.74 o
  -3   1  23        6.30       23.75     32.57 o
  -2   1  23       44.56       35.14     31.08 o
  -1   1  23      115.98      169.95     38.62 o
   0   1  23       10.95       56.78     29.69 o
   1   1  23       69.19      138.55     34.67 o
  -8   2  23       15.52       28.02     38.05 o
  -7   2  23        2.80       26.58     30.20 o
  -6   2  23        0.01        3.09     30.01 o
  -5   2  23       29.59        2.18     29.65 o
  -4   2  23       67.69       25.21     34.13 o
  -3   2  23      107.27      107.65     32.95 o
  -2   2  23       17.66       12.30     29.96 o
  -1   2  23       93.50      158.65     35.07 o
   0   2  23        0.15       29.41     33.25 o
   1   2  23        5.30       51.77     29.91 o
  -7   3  23        2.60        1.57     29.74 o
  -6   3  23        8.93       -1.14     27.82 o
  -5   3  23        0.25       -5.96     27.40 o
  -4   3  23        0.08       -5.24     27.71 o
  -3   3  23       17.80       42.83     30.05 o
  -2   3  23        4.51       46.98     30.60 o
  -1   3  23        3.63       40.87     37.06 o
   0   3  23        1.25        6.95     39.64 o
  -6   4  23        3.68      -21.85     31.79 o
  -5   4  23        7.63       51.21     32.56 o
  -4   4  23       71.18       53.30     55.41 o
  -3   4  23        7.66       19.57     38.66 o
  -2   4  23        3.43      -16.53     33.52 o
  -1   4  23       61.32       66.95     45.12 o
  -4   5  23        1.02       34.50     38.35 o
  -3   5  23        4.57       13.63     39.56 o
  -2   5  23        0.03        0.79     49.08 o
  -6   0  24        0.06       37.20     49.87 o
  -5   0  24        9.57      -12.66     45.91 o
  -4   0  24        0.69        2.37     48.28 o
  -3   0  24        2.11      -30.87     47.49 o
  -2   0  24        0.42        3.17     55.41 o
  -1   0  24        5.31       72.73     66.09 o
  -6   1  24       25.65       70.03     50.26 o
  -5   1  24        1.75       11.54     34.65 o
  -4   1  24        4.63        8.86     35.81 o
  -3   1  24        0.50      -27.60     34.65 o
  -2   1  24        2.92      -17.16     33.27 o
  -1   1  24        3.67       37.06     29.17 o
  -5   2  24        0.00      -33.69     33.69 o
  -4   2  24       19.24      -27.35     33.46 o
  -3   2  24      280.13      387.46     57.58 o
  -2   2  24      160.27      172.90     39.81 o
  -4   3  24       31.75       78.50     34.29 o
  -3   3  24        9.23       69.54     39.38 o
 
